# Supplementary material for: 4-(4-Nitro­phen­oxy)butanol
Source: Acta Crystallogr Sect E Struct Rep Online. 2011 Mar 5;67(Pt 4):o800. doi: 10.1107/S1600536811007744 (PMC3100064; doi:10.1107/S1600536811007744)
Supplement: Supplementary file 1 [file e-67-0o800-sup1.cif]

##############################################################################
###                                                                        ###
###        Electronic paper (Acta Crystallographica Section E)             ###
###                                                                        ###
##############################################################################
#                                                                            #
# This CIF contains the data in a paper accepted for publication in Acta     #
# Crystallographica Section E. It conforms to the requirements of Notes      #
# for Authors for Section E, and has been peer reviewed under the auspices   #
# of the IUCr Commission on Journals.                                        #
#                                                                            #
# Full details of the Crystallographic Information File format               #
# are given in the paper "The Crystallographic Information File (CIF):       #
# a New Standard Archive File for Crystallography" by S. R. Hall, F. H.      #
# Allen and I. D. Brown [Acta Cryst. (1991), A47, 655-685].                  #
#                                                                            #
# The current version of the core CIF dictionary is obtainable from          #
# ftp://ftp.iucr.org/pub/cif_core.dic. The current version number is 2.4.    #
#                                                                            #
# Software is freely available for graphical display of the structure(s) in  #
# this CIF.  For information consult the CIF home page http://www.iucr.org/  #
# cif/home.html                                                              #
#                                                                            #
# This file may be used for bona fide research purposes within the           #
# scientific community so long as proper attribution is given to the journal # 
# article from which it was obtained.                                        #
#                                                                            #
##############################################################################
                                             
data_I
_audit_creation_method     SHELXL-97
_chemical_name_systematic
;
4-(4-Nitrophenoxy)butanol
;
_chemical_name_common     ?
_chemical_formula_moiety     'C10 H13 N O4'
_chemical_formula_sum     'C10 H13 N O4'
_chemical_formula_iupac     'C10 H13 N O4'
_chemical_formula_weight     211.21
_chemical_melting_point     416
_symmetry_cell_setting     triclinic
_symmetry_space_group_name_H-M     'P -1'
_symmetry_space_group_name_Hall     '-P 1'
loop_
    _symmetry_equiv_pos_as_xyz
    'x, y, z'
    '-x, -y, -z'
_cell_length_a     4.7971(6)
_cell_length_b     10.6035(13)
_cell_length_c     11.2523(14)
_cell_angle_alpha     117.521(2)
_cell_angle_beta     92.451(2)
_cell_angle_gamma     94.971(2)
_cell_volume     503.46(11)
_cell_formula_units_Z     2
_cell_measurement_reflns_used     1750
_cell_measurement_theta_min     3.63
_cell_measurement_theta_max     30.23
_cell_measurement_temperature     150(2)
_exptl_crystal_description     block
_exptl_crystal_colour     yellow
_exptl_crystal_size_max     0.44
_exptl_crystal_size_mid     0.21
_exptl_crystal_size_min     0.16
_exptl_crystal_density_diffrn     1.393
_exptl_crystal_density_meas     ?
_exptl_crystal_density_method     'not measured'
_exptl_crystal_F_000     224
_exptl_absorpt_coefficient_mu     0.108
_exptl_absorpt_correction_type     multi-scan
_exptl_absorpt_process_details     '(SADABS; Sheldrick, 2008<i>a</i>)'
_exptl_absorpt_correction_T_min     0.9539
_exptl_absorpt_correction_T_max     0.9829
_exptl_special_details
;
;
_diffrn_ambient_temperature     150(2)
_diffrn_radiation_type     MoK\a
_diffrn_radiation_wavelength     0.71073
_diffrn_radiation_source     'fine-focus sealed tube'
_diffrn_radiation_monochromator     graphite
_diffrn_measurement_device_type     'Bruker APEXII CCD'
_diffrn_measurement_method     '\f and \w'
_diffrn_detector_area_resol_mean     ?
_diffrn_reflns_number     5772
_diffrn_reflns_av_R_equivalents     0.0183
_diffrn_reflns_av_sigmaI/netI     0.0279
_diffrn_reflns_theta_min     2.05
_diffrn_reflns_theta_max     30.43
_diffrn_reflns_theta_full     25.00
_diffrn_measured_fraction_theta_max     0.957
_diffrn_measured_fraction_theta_full     0.995
_diffrn_reflns_limit_h_min     -6
_diffrn_reflns_limit_h_max     6
_diffrn_reflns_limit_k_min     -14
_diffrn_reflns_limit_k_max     14
_diffrn_reflns_limit_l_min     -15
_diffrn_reflns_limit_l_max     16
_refine_special_details
;
Refinement of <i>F</i>^2^ against ALL reflections. The weighted <i>R</i>-factor
<i>wR</i> and goodness of fit <i>S</i> are based on <i>F</i>^2^, conventional
<i>R</i>-factors <i>R</i> are based on <i>F</i>, with <i>F</i> set to zero for
negative <i>F</i>^2^. The threshold expression of <i>F</i>^2^ >
\s(<i>F</i>^2^) is used only for calculating <i>R</i>-factors(gt) <i>etc</i>.
and is not relevant to the choice of reflections for refinement.
<i>R</i>-factors based on <i>F</i>^2^ are statistically about twice as large
as those based on <i>F</i>, and <i>R</i>- factors based on ALL data will be
even larger.
;
_reflns_number_total     2924
_reflns_number_gt     2224
_reflns_threshold_expression     I>2sigma(I)
_refine_ls_structure_factor_coef     Fsqd
_refine_ls_matrix_type     full
_refine_ls_R_factor_all     0.0593
_refine_ls_R_factor_gt     0.0451
_refine_ls_wR_factor_gt     0.1294
_refine_ls_wR_factor_ref     0.1390
_refine_ls_goodness_of_fit_ref     1.064
_refine_ls_restrained_S_all     1.064
_refine_ls_number_reflns     2924
_refine_ls_number_parameters     139
_refine_ls_number_restraints     0
_refine_ls_hydrogen_treatment     mixed
_refine_ls_weighting_scheme     calc
_refine_ls_weighting_details
         'calc w=1/[\s^2^(Fo^2^)+(0.0693P)^2^+0.0980P] where P=(Fo^2^+2Fc^2^)/3'
_atom_sites_solution_hydrogens     geom
_atom_sites_solution_primary     direct
_atom_sites_solution_secondary     difmap
_refine_ls_shift/su_max     0.000
_refine_ls_shift/su_mean     0.000
_refine_diff_density_max     0.327
_refine_diff_density_min     -0.243
_refine_ls_extinction_method     none
_refine_ls_extinction_coef     ?
loop_
    _atom_type_symbol
    _atom_type_description
    _atom_type_scat_dispersion_real
    _atom_type_scat_dispersion_imag
    _atom_type_scat_source
    'C' 'C' 0.0033 0.0016
                         'International Tables Vol C Tables 4.2.6.8 and 6.1.1.4'
    'H' 'H' 0.0000 0.0000
                         'International Tables Vol C Tables 4.2.6.8 and 6.1.1.4'
    'N' 'N' 0.0061 0.0033
                         'International Tables Vol C Tables 4.2.6.8 and 6.1.1.4'
    'O' 'O' 0.0106 0.0060
                         'International Tables Vol C Tables 4.2.6.8 and 6.1.1.4'
_computing_data_collection     'APEX2 (Bruker, 1998)'
_computing_cell_refinement     'SAINT (Bruker, 1998)'
_computing_data_reduction     'SAINT (Bruker, 1998)'
_computing_structure_solution     'SHELXS97 (Sheldrick, 2008<i>b</i>)'
_computing_structure_refinement     'SHELXL97 (Sheldrick, 2008<i>b</i>)'
_computing_molecular_graphics     'SHELXTL (Sheldrick, 2008<i>b</i>)'
_computing_publication_material     'SHELXTL (Sheldrick, 2008<i>b</i>)'
loop_
    _atom_site_type_symbol
    _atom_site_label
    _atom_site_fract_x
    _atom_site_fract_y
    _atom_site_fract_z
    _atom_site_U_iso_or_equiv
    _atom_site_adp_type
    _atom_site_calc_flag
    _atom_site_refinement_flags
    _atom_site_occupancy
    _atom_site_disorder_assembly
    _atom_site_disorder_group
    O O1 0.44295(19) 0.42787(10) 0.15618(9) 0.0266(2) Uani d . 1 . .
    C C1 0.2302(3) 0.33362(13) 0.06879(12) 0.0218(2) Uani d . 1 . .
    C C2 0.1670(3) 0.34735(14) -0.04730(13) 0.0263(3) Uani d . 1 . .
    H H2 0.2744 0.4178 -0.0617 0.032 Uiso calc R 1 . .
    C C3 -0.0513(3) 0.25860(14) -0.14057(13) 0.0265(3) Uani d . 1 . .
    H H3 -0.0961 0.2678 -0.2191 0.032 Uiso calc R 1 . .
    C C4 -0.2045(3) 0.15560(13) -0.11787(12) 0.0223(3) Uani d . 1 . .
    N N1 -0.4365(2) 0.06242(11) -0.21523(11) 0.0252(2) Uani d . 1 . .
    O O2 -0.4898(2) 0.07525(11) -0.31628(10) 0.0348(3) Uani d . 1 . .
    O O3 -0.5727(2) -0.02676(11) -0.19184(10) 0.0371(3) Uani d . 1 . .
    C C5 -0.1435(3) 0.13965(13) -0.00455(12) 0.0240(3) Uani d . 1 . .
    H H5 -0.2508 0.0684 0.0087 0.029 Uiso calc R 1 . .
    C C6 0.0756(3) 0.22859(13) 0.08947(12) 0.0240(3) Uani d . 1 . .
    H H6 0.1203 0.2182 0.1673 0.029 Uiso calc R 1 . .
    C C7 0.5221(3) 0.41461(14) 0.27521(13) 0.0261(3) Uani d . 1 . .
    H H7A 0.5888 0.3204 0.2494 0.031 Uiso calc R 1 . .
    H H7B 0.3588 0.4228 0.3281 0.031 Uiso calc R 1 . .
    C C8 0.7545(3) 0.53402(14) 0.35747(13) 0.0265(3) Uani d . 1 . .
    H H8A 0.9078 0.5294 0.3000 0.032 Uiso calc R 1 . .
    H H8B 0.8316 0.5188 0.4323 0.032 Uiso calc R 1 . .
    C C9 0.6588(3) 0.68272(14) 0.41563(13) 0.0281(3) Uani d . 1 . .
    H H9A 0.5873 0.6991 0.3407 0.034 Uiso calc R 1 . .
    H H9B 0.5015 0.6865 0.4709 0.034 Uiso calc R 1 . .
    C C10 0.8899(3) 0.80179(15) 0.50147(13) 0.0298(3) Uani d . 1 . .
    H H10A 1.0544 0.7956 0.4497 0.036 Uiso calc R 1 . .
    H H10B 0.8225 0.8961 0.5287 0.036 Uiso calc R 1 . .
    O O4 0.9673(3) 0.78689(13) 0.61746(11) 0.0442(3) Uani d . 1 . .
    H H4 1.096(5) 0.847(3) 0.661(2) 0.066 Uiso d . 1 . .
loop_
    _atom_site_aniso_label
    _atom_site_aniso_U_11
    _atom_site_aniso_U_22
    _atom_site_aniso_U_33
    _atom_site_aniso_U_12
    _atom_site_aniso_U_13
    _atom_site_aniso_U_23
    O1 0.0287(5) 0.0279(5) 0.0219(4) -0.0073(4) -0.0059(3) 0.0129(4)
    C1 0.0223(6) 0.0224(6) 0.0189(5) -0.0004(4) -0.0003(4) 0.0088(5)
    C2 0.0293(6) 0.0286(6) 0.0235(6) -0.0036(5) 0.0000(5) 0.0156(5)
    C3 0.0294(6) 0.0309(6) 0.0214(6) -0.0016(5) -0.0011(5) 0.0154(5)
    C4 0.0216(6) 0.0225(6) 0.0198(5) 0.0002(4) -0.0005(4) 0.0081(5)
    N1 0.0248(5) 0.0258(5) 0.0226(5) 0.0000(4) -0.0013(4) 0.0101(4)
    O2 0.0382(6) 0.0388(6) 0.0266(5) -0.0028(4) -0.0088(4) 0.0170(4)
    O3 0.0369(6) 0.0384(6) 0.0329(5) -0.0153(4) -0.0073(4) 0.0183(5)
    C5 0.0263(6) 0.0244(6) 0.0226(6) -0.0017(5) 0.0005(5) 0.0129(5)
    C6 0.0271(6) 0.0255(6) 0.0207(5) -0.0002(5) -0.0006(5) 0.0128(5)
    C7 0.0272(6) 0.0287(6) 0.0226(6) 0.0002(5) -0.0032(5) 0.0133(5)
    C8 0.0225(6) 0.0293(6) 0.0245(6) 0.0016(5) -0.0042(5) 0.0107(5)
    C9 0.0261(6) 0.0289(7) 0.0243(6) 0.0026(5) -0.0036(5) 0.0088(5)
    C10 0.0339(7) 0.0294(7) 0.0223(6) -0.0018(5) -0.0016(5) 0.0101(5)
    O4 0.0490(7) 0.0521(7) 0.0263(5) -0.0254(5) -0.0147(5) 0.0208(5)
_geom_special_details
;
All e.s.d.'s (except the e.s.d. in the dihedral angle between two l.s. planes)
are estimated using the full covariance matrix. The cell e.s.d.'s are taken
into account individually in the estimation of e.s.d.'s in distances, angles
and torsion angles; correlations between e.s.d.'s in cell parameters are only
used when they are defined by crystal symmetry. An approximate (isotropic)
treatment of cell e.s.d.'s is used for estimating e.s.d.'s involving l.s.
planes.
;
loop_
    _geom_bond_atom_site_label_1
    _geom_bond_atom_site_label_2
    _geom_bond_site_symmetry_2
    _geom_bond_distance
    _geom_bond_publ_flag
    O1 C1 . 1.3551(14) ?
    O1 C7 . 1.4484(14) ?
    C1 C6 . 1.3984(17) ?
    C1 C2 . 1.4033(16) ?
    C2 C3 . 1.3805(18) ?
    C2 H2 . 0.9500 ?
    C3 C4 . 1.3903(17) ?
    C3 H3 . 0.9500 ?
    C4 C5 . 1.3842(16) ?
    C4 N1 . 1.4559(15) ?
    N1 O2 . 1.2252(14) ?
    N1 O3 . 1.2361(14) ?
    C5 C6 . 1.3872(17) ?
    C5 H5 . 0.9500 ?
    C6 H6 . 0.9500 ?
    C7 C8 . 1.5120(17) ?
    C7 H7A . 0.9900 ?
    C7 H7B . 0.9900 ?
    C8 C9 . 1.5240(19) ?
    C8 H8A . 0.9900 ?
    C8 H8B . 0.9900 ?
    C9 C10 . 1.5149(18) ?
    C9 H9A . 0.9900 ?
    C9 H9B . 0.9900 ?
    C10 O4 . 1.4233(17) ?
    C10 H10A . 0.9900 ?
    C10 H10B . 0.9900 ?
    O4 H4 . 0.80(3) ?
loop_
    _geom_angle_atom_site_label_1
    _geom_angle_atom_site_label_2
    _geom_angle_atom_site_label_3
    _geom_angle_site_symmetry_1
    _geom_angle_site_symmetry_3
    _geom_angle
    _geom_angle_publ_flag
    C1 O1 C7 . . 117.77(10) ?
    O1 C1 C6 . . 123.97(11) ?
    O1 C1 C2 . . 115.82(11) ?
    C6 C1 C2 . . 120.20(11) ?
    C3 C2 C1 . . 120.07(11) ?
    C3 C2 H2 . . 120.0 ?
    C1 C2 H2 . . 120.0 ?
    C2 C3 C4 . . 118.99(11) ?
    C2 C3 H3 . . 120.5 ?
    C4 C3 H3 . . 120.5 ?
    C5 C4 C3 . . 121.74(11) ?
    C5 C4 N1 . . 118.96(11) ?
    C3 C4 N1 . . 119.30(11) ?
    O2 N1 O3 . . 122.62(11) ?
    O2 N1 C4 . . 119.22(10) ?
    O3 N1 C4 . . 118.16(10) ?
    C4 C5 C6 . . 119.48(11) ?
    C4 C5 H5 . . 120.3 ?
    C6 C5 H5 . . 120.3 ?
    C5 C6 C1 . . 119.51(11) ?
    C5 C6 H6 . . 120.2 ?
    C1 C6 H6 . . 120.2 ?
    O1 C7 C8 . . 107.39(10) ?
    O1 C7 H7A . . 110.2 ?
    C8 C7 H7A . . 110.2 ?
    O1 C7 H7B . . 110.2 ?
    C8 C7 H7B . . 110.2 ?
    H7A C7 H7B . . 108.5 ?
    C7 C8 C9 . . 113.49(11) ?
    C7 C8 H8A . . 108.9 ?
    C9 C8 H8A . . 108.9 ?
    C7 C8 H8B . . 108.9 ?
    C9 C8 H8B . . 108.9 ?
    H8A C8 H8B . . 107.7 ?
    C10 C9 C8 . . 113.36(11) ?
    C10 C9 H9A . . 108.9 ?
    C8 C9 H9A . . 108.9 ?
    C10 C9 H9B . . 108.9 ?
    C8 C9 H9B . . 108.9 ?
    H9A C9 H9B . . 107.7 ?
    O4 C10 C9 . . 108.37(11) ?
    O4 C10 H10A . . 110.0 ?
    C9 C10 H10A . . 110.0 ?
    O4 C10 H10B . . 110.0 ?
    C9 C10 H10B . . 110.0 ?
    H10A C10 H10B . . 108.4 ?
    C10 O4 H4 . . 108.2(17) ?
loop_
    _geom_hbond_atom_site_label_D
    _geom_hbond_atom_site_label_H
    _geom_hbond_atom_site_label_A
    _geom_hbond_site_symmetry_A
    _geom_hbond_distance_DH
    _geom_hbond_distance_HA
    _geom_hbond_distance_DA
    _geom_hbond_angle_DHA
    O4 H4 O3 1_766 0.80(3) 2.10(2) 2.8808(14) 163(2)
data_global
_journal_date_recd_electronic     2011-02-26
_journal_date_accepted     2011-03-01
_journal_name_full     'Acta Crystallographica, Section E'
_journal_year     2011
_journal_volume     67
_journal_issue      4
_journal_page_first     o800
_journal_page_last     o800
_journal_paper_category     QO
_journal_coeditor_code     TK2724
_publ_contact_author_name     'Zareen Akhter'
_publ_contact_author_address
;
Department of Chemistry
Quaid-i-Azam University
Islamabad
Pakistan
;
_publ_contact_author_email     zareenakhter@yahoo.com
_publ_contact_author_fax     '92-51-2873869'
_publ_contact_author_phone     '92-51-90642111'
_publ_section_title
;
4-(4-Nitrophenoxy)butanol
;
loop_
    _publ_author_name
    _publ_author_address
    'Akhter, Zareen'
;
Department of Chemistry,
Quaid-i-Azam University,
Islamabad 45320,
Pakistan
;
    'McKee, Vickie'
;
Chemistry Department
Loughborough University,
Loughborough LE11 3TU
England
;
    'Saif Ullah Khan, Muhammad'
;
Department of Chemistry,
Quaid-i-Azam University,
Islamabad 45320,
Pakistan
;
    'Iftikhar, Bushra'
;
Department of Chemistry,
Quaid-i-Azam University,
Islamabad 45320,
Pakistan
;
    'Siddiqi, Humaira M.'
;
Department of Chemistry,
Quaid-i-Azam University,
Islamabad 45320,
Pakistan
;
