# Supplementary material for: 4-(4-Nitro­phen­oxy)butanol
Source: Acta Crystallogr Sect E Struct Rep Online. 2011 Mar 5;67(Pt 4):o800. doi: 10.1107/S1600536811007744 (PMC3100064; doi:10.1107/S1600536811007744)
Supplement: Supplementary file 2 [file e-67-0o800-Isup2.hkl]

# 
# h,k,l, Fc-squared, Fo-squared, sigma(Fo-squared) and status flag 
# 
data_I
_shelx_title ' N41 in P-1' 
_shelx_refln_list_code          4 
_shelx_F_calc_maximum      108.45 
_exptl_crystal_F_000       224.00 
_reflns_d_resolution_high  0.7016 
 
loop_ 
 _symmetry_equiv_pos_as_xyz 
 'x, y, z' 
 '-x, -y, -z' 
 
_cell_length_a     4.7971 
_cell_length_b    10.6035 
_cell_length_c    11.2523 
_cell_angle_alpha 117.521 
_cell_angle_beta   92.451 
_cell_angle_gamma  94.971 
 
_shelx_F_squared_multiplier     1.000 
 
loop_ 
 _refln_index_h 
 _refln_index_k 
 _refln_index_l 
 _refln_F_squared_calc 
 _refln_F_squared_meas 
 _refln_F_squared_sigma 
 _refln_observed_status 
   1   0   0       75.50       74.38      1.62 o 
   2   0   0      790.15      783.41      5.98 o 
   3   0   0      369.32      374.32      3.63 o 
   4   0   0       25.84       24.84      0.89 o 
   5   0   0        0.55        0.14      0.42 o 
   6   0   0        4.83        3.20      1.21 o 
  -6   1   0        0.26       -0.44      0.66 o 
  -5   1   0        0.08        0.11      0.55 o 
  -4   1   0        2.61        2.67      0.40 o 
  -3   1   0        8.05       10.22      0.97 o 
  -2   1   0      470.74      465.46      4.47 o 
  -1   1   0      314.79      312.50      2.50 o 
   0   1   0       51.58       58.17      0.69 o 
   1   1   0      461.29      475.21      4.39 o 
   2   1   0      153.78      151.13      1.67 o 
   3   1   0       36.49       34.18      1.04 o 
   4   1   0       84.84       85.31      1.62 o 
   5   1   0        1.06        0.47      0.83 o 
   6   1   0        0.39        0.55      0.88 o 
  -5   2   0        0.66        0.32      0.42 o 
  -4   2   0      321.45      317.74      4.61 o 
  -3   2   0      117.67      107.65      2.79 o 
  -2   2   0      115.36      135.90      3.42 o 
  -1   2   0    11762.10    10913.49    112.78 o 
   0   2   0       92.36       94.86      1.60 o 
   1   2   0      615.91      641.03      5.82 o 
   2   2   0        8.25        7.64      0.41 o 
   3   2   0      173.91      161.52      2.06 o 
   4   2   0       59.84       59.91      1.91 o 
   5   2   0        3.04        2.32      0.62 o 
   6   2   0        3.06        3.91      0.89 o 
  -6   3   0       13.13       14.11      1.98 o 
  -5   3   0        3.67        4.73      0.82 o 
  -4   3   0        1.46        1.75      0.50 o 
  -3   3   0       49.18       52.12      0.98 o 
  -2   3   0        0.53        0.82      0.26 o 
  -1   3   0     1616.77     1623.28     12.18 o 
   0   3   0        2.16        2.70      0.33 o 
   1   3   0      743.41      743.28      5.66 o 
   2   3   0        4.04        4.91      0.33 o 
   3   3   0      112.85       98.92      2.22 o 
   4   3   0        2.06        1.76      0.55 o 
   5   3   0        5.24        4.43      0.83 o 
   6   3   0        1.07        1.46      0.74 o 
  -6   4   0        1.36        2.96      0.85 o 
  -5   4   0       82.85       83.59      2.53 o 
  -4   4   0        1.37        1.77      0.99 o 
  -3   4   0       14.09       16.40      1.49 o 
  -2   4   0      301.80      291.49      5.40 o 
  -1   4   0       84.92       95.29      1.24 o 
   0   4   0       10.47       12.89      0.76 o 
   1   4   0      222.50      210.18      2.21 o 
   2   4   0       38.73       31.94      1.01 o 
   3   4   0      850.67      805.87      8.93 o 
   4   4   0        0.24        1.56      0.50 o 
   5   4   0       63.01       63.49      6.45 o 
   6   4   0       64.99       76.83      3.53 o 
  -6   5   0        1.34        0.87      0.69 o 
  -5   5   0        4.86        5.25      0.85 o 
  -4   5   0        0.04        0.24      0.44 o 
  -3   5   0       19.39       21.29      1.09 o 
  -2   5   0      407.72      406.53      5.07 o 
  -1   5   0       52.46       54.99      1.41 o 
   0   5   0       57.83       48.17      0.97 o 
   1   5   0       37.80       34.27      0.83 o 
   2   5   0       22.44       21.91      1.05 o 
   3   5   0       14.43       16.55      1.43 o 
   4   5   0        8.48        8.20      0.97 o 
   5   5   0        0.35        0.22      0.55 o 
  -6   6   0        3.61        3.99      0.94 o 
  -5   6   0        1.04        0.90      0.72 o 
  -4   6   0        0.02       -0.34      0.34 o 
  -3   6   0        6.61        5.93      0.83 o 
  -2   6   0       19.63       19.38      1.05 o 
  -1   6   0      122.59      124.99      3.75 o 
   0   6   0       17.57       15.68      0.62 o 
   1   6   0      104.73      105.63      3.04 o 
   2   6   0     1565.48     1516.67     34.67 o 
   3   6   0        3.43        2.34      0.55 o 
   4   6   0      109.19      114.20      3.08 o 
   5   6   0       63.32       69.49      3.20 o 
  -6   7   0        4.83        5.82      1.13 o 
  -5   7   0        2.34        1.10      0.62 o 
  -4   7   0        5.30        5.09      0.85 o 
  -3   7   0       15.55       15.76      3.64 o 
  -2   7   0        0.64        0.39      0.39 o 
  -1   7   0        0.29        0.16      0.24 o 
   0   7   0       18.69       19.38      0.72 o 
   1   7   0      191.52      175.59      2.38 o 
   2   7   0       53.47       51.79      1.75 o 
   3   7   0        4.03        2.08      0.58 o 
   4   7   0       24.40       25.86      1.64 o 
   5   7   0        2.18        1.76      0.78 o 
  -5   8   0        2.63        2.15      0.74 o 
  -4   8   0        0.06        0.60      0.50 o 
  -3   8   0        2.87        4.02      0.74 o 
  -2   8   0      132.16      131.21      2.99 o 
  -1   8   0        3.72        3.11      0.61 o 
   0   8   0      120.17      114.23      1.95 o 
   1   8   0      691.24      674.21      7.98 o 
   2   8   0       16.07       15.46      1.82 o 
   3   8   0       16.85       16.18      1.76 o 
   4   8   0       17.36       16.98      1.44 o 
  -5   9   0        1.89        1.38      0.70 o 
  -4   9   0        2.85        1.87      0.66 o 
  -3   9   0        7.78        8.86      1.05 o 
  -2   9   0        9.55        9.54      1.00 o 
  -1   9   0        0.03        0.06      0.39 o 
   0   9   0       28.26       26.06      1.13 o 
   1   9   0       66.35       70.54      3.75 o 
   2   9   0        0.66       -0.06      0.47 o 
   3   9   0       62.17       68.89      2.49 o 
   4   9   0        0.01        0.39      0.62 o 
  -4  10   0        0.25        0.19      0.66 o 
  -3  10   0       30.75       33.69      1.79 o 
  -2  10   0        6.03        4.92      0.85 o 
  -1  10   0        2.32        4.85      1.16 o 
   0  10   0       36.99       40.13      2.65 o 
   1  10   0       20.25       17.38      1.76 o 
   2  10   0       11.78       14.27      1.28 o 
   3  10   0        2.14        0.61      0.61 o 
  -4  11   0        2.74        2.28      1.82 o 
  -3  11   0        2.32        0.61      0.62 o 
  -2  11   0        0.56        1.23      0.77 o 
  -1  11   0        8.17        7.52      1.00 o 
   0  11   0       32.30       38.25      2.76 o 
   1  11   0        0.03        0.28      0.47 o 
   2  11   0       20.44       22.81      3.47 o 
   3  11   0        0.00        0.87      0.69 o 
  -3  12   0        1.41        1.43      0.74 o 
  -2  12   0        4.43        5.65      1.00 o 
  -1  12   0        1.48        2.98      1.21 o 
   0  12   0       13.87       12.24      1.87 o 
   1  12   0       20.43       18.19      2.20 o 
   2  12   0        1.53        1.14      1.16 o 
  -2  13   0        4.53        6.22      1.11 o 
  -1  13   0        4.98        5.29      1.43 o 
   0  13   0        0.07        0.55      0.88 o 
  -1 -13   1        1.93        2.76      1.21 o 
   0 -13   1        0.01        0.99      0.88 o 
   1 -13   1        0.30        0.00      0.88 o 
   2 -13   1        6.11        7.14      1.16 o 
   3 -13   1       10.85       11.02      1.87 o 
  -2 -12   1        0.40        1.21      0.70 o 
  -1 -12   1       12.59        9.48      1.76 o 
   0 -12   1       67.04       71.77      3.86 o 
   1 -12   1        3.37        4.52      1.32 o 
   2 -12   1        7.13        9.18      1.16 o 
   3 -12   1        8.26        5.52      0.97 o 
  -3 -11   1       18.46       18.58      1.93 o 
  -2 -11   1        6.60        5.02      0.94 o 
  -1 -11   1        0.07       -0.11      0.47 o 
   0 -11   1        0.05       -0.44      0.66 o 
   1 -11   1       13.99       15.89      2.37 o 
   2 -11   1       14.15       13.32      2.48 o 
   3 -11   1        0.92        0.65      0.58 o 
   4 -11   1        0.22        0.53      0.72 o 
  -4 -10   1       48.76       50.70      2.45 o 
  -3 -10   1        1.27        2.08      0.74 o 
  -2 -10   1       32.08       29.46      1.60 o 
  -1 -10   1      194.52      194.07      3.88 o 
   0 -10   1        5.22        5.40      1.21 o 
   1 -10   1       20.67       20.80      1.32 o 
   2 -10   1       51.95       49.72      1.98 o 
   3 -10   1        0.17       -0.39      0.77 o 
   4 -10   1        8.10        9.38      1.21 o 
   5 -10   1       20.85       22.88      3.31 o 
  -4  -9   1       15.11       13.24      1.65 o 
  -3  -9   1        5.08        5.28      0.94 o 
  -2  -9   1        0.58       -0.34      0.34 o 
  -1  -9   1       27.31       29.48      1.40 o 
   0  -9   1        3.95        3.33      0.45 o 
   1  -9   1       10.62       11.48      0.95 o 
   2  -9   1        0.02        0.81      0.50 o 
   3  -9   1        0.01       -0.06      0.39 o 
   4  -9   1        0.96        0.93      0.58 o 
   5  -9   1        8.22        9.21      1.25 o 
  -5  -8   1       44.47       46.85      3.31 o 
  -4  -8   1        0.39        0.33      0.55 o 
  -3  -8   1       48.20       48.45      1.95 o 
  -2  -8   1      187.11      183.04      6.72 o 
  -1  -8   1        7.30        7.66      0.82 o 
   0  -8   1      171.79      169.35      2.38 o 
   1  -8   1      121.58      123.72      2.64 o 
   2  -8   1       12.02       10.57      0.93 o 
   3  -8   1        0.72        0.77      0.42 o 
   4  -8   1       16.89       15.20      2.15 o 
   5  -8   1        2.86        2.54      0.78 o 
   6  -8   1        1.36        2.09      1.21 o 
  -5  -7   1        1.73        1.95      0.99 o 
  -4  -7   1        0.61        0.07      0.50 o 
  -3  -7   1        3.28        3.46      0.66 o 
  -2  -7   1       69.23       72.52      2.54 o 
  -1  -7   1       25.03       21.73      0.76 o 
   0  -7   1       44.66       44.90      1.09 o 
   1  -7   1        2.15        1.79      0.33 o 
   2  -7   1       64.49       66.48      1.94 o 
   3  -7   1        0.22        0.28      0.42 o 
   4  -7   1        5.57        3.57      0.70 o 
   5  -7   1        7.89        7.13      1.00 o 
   6  -7   1        0.35        0.37      0.69 o 
  -5  -6   1       12.73       11.68      1.43 o 
  -4  -6   1       20.36       22.21      1.44 o 
  -3  -6   1       99.73      103.89      2.70 o 
  -2  -6   1       32.06       28.28      1.82 o 
  -1  -6   1       11.00       10.53      0.56 o 
   0  -6   1      126.51      143.37      1.89 o 
   1  -6   1      471.16      468.43      4.16 o 
   2  -6   1      104.41      105.20      2.30 o 
   3  -6   1        4.57        3.14      0.58 o 
   4  -6   1       14.62       17.31      1.21 o 
   5  -6   1       16.12       13.53      1.25 o 
   6  -6   1        0.67        0.69      0.74 o 
  -6  -5   1       18.00       23.73      1.83 o 
  -5  -5   1       11.18       11.65      1.25 o 
  -4  -5   1        0.66        1.65      0.55 o 
  -3  -5   1       29.72       28.41      1.33 o 
  -2  -5   1       19.62       20.63      1.01 o 
  -1  -5   1      142.98      144.64      1.77 o 
   0  -5   1        8.72       11.97      0.48 o 
   1  -5   1      489.77      503.28      4.21 o 
   2  -5   1       14.55       12.77      1.49 o 
   3  -5   1       33.21       38.36      1.40 o 
   4  -5   1       34.73       35.81      3.69 o 
   5  -5   1        0.48        0.52      0.50 o 
   6  -5   1        0.17        0.68      0.83 o 
  -6  -4   1       20.25       20.99      1.71 o 
  -5  -4   1        0.10       -0.22      0.47 o 
  -4  -4   1       40.39       41.13      1.71 o 
  -3  -4   1      381.28      369.02      5.11 o 
  -2  -4   1      434.99      426.65      7.17 o 
  -1  -4   1       26.13       35.17      0.86 o 
   0  -4   1     1865.44     1863.28     12.96 o 
   1  -4   1      653.67      681.07      7.67 o 
   3  -4   1        0.02        6.72      0.88 o 
   4  -4   1       99.95       93.80      2.41 o 
   5  -4   1        0.94        0.72      0.50 o 
   6  -4   1        5.73        4.57      1.05 o 
  -6  -3   1        8.37        9.83      1.25 o 
  -5  -3   1        2.70        2.32      0.70 o 
  -4  -3   1        4.63        5.24      0.78 o 
  -3  -3   1      168.47      166.51      3.69 o 
  -2  -3   1       73.78       77.03      1.67 o 
  -1  -3   1        3.12        5.83      0.26 o 
   0  -3   1      114.25      116.70      1.75 o 
   1  -3   1       78.25       73.49      0.91 o 
   2  -3   1       34.47       53.80      1.10 o 
   3  -3   1      120.89      117.12      2.97 o 
   4  -3   1        0.51        0.90      0.42 o 
   5  -3   1        0.00       -0.03      0.42 o 
   6  -3   1        2.61        2.54      1.21 o 
  -6  -2   1        5.80        5.95      1.54 o 
  -5  -2   1       13.63       13.89      1.16 o 
  -4  -2   1      473.72      448.19      6.03 o 
  -3  -2   1      337.46      333.07      3.28 o 
  -2  -2   1        0.04        0.16      0.16 o 
  -1  -2   1     1115.36     1037.57      9.28 o 
   0  -2   1      652.05      666.98      4.81 o 
   1  -2   1       63.97      134.61      2.54 o 
   2  -2   1       18.54       20.13      0.88 o 
   3  -2   1      329.81      324.29      3.62 o 
   4  -2   1       11.91       12.59      0.71 o 
   5  -2   1       15.13       16.32      1.16 o 
  -6  -1   1        2.36        1.76      0.99 o 
  -5  -1   1        2.40        1.65      0.62 o 
  -4  -1   1       13.53       16.44      0.74 o 
  -3  -1   1       17.07       17.02      0.61 o 
  -2  -1   1       99.98      104.90      1.33 o 
  -1  -1   1      557.42      559.08      4.37 o 
   0  -1   1        6.21        1.19      0.21 o 
   1  -1   1      343.24      334.28      2.67 o 
   2  -1   1      110.51      107.90      1.40 o 
   3  -1   1       13.41       12.71      0.54 o 
   4  -1   1       24.35       26.16      0.90 o 
   5  -1   1        1.89        1.65      0.77 o 
   6  -1   1        3.32        3.64      1.21 o 
  -6   0   1        0.04        0.00      0.77 o 
  -5   0   1       98.22      103.12      2.62 o 
  -4   0   1        2.51        2.73      0.67 o 
  -3   0   1        9.14       12.21      0.75 o 
  -2   0   1        0.85        2.83      0.34 o 
  -1   0   1      116.84      140.13      1.36 o 
   0   0   1      459.17      478.63      4.25 o 
   1   0   1        2.60        2.83      0.37 o 
   2   0   1      335.66      343.71      3.11 o 
   3   0   1      428.59      456.08      4.23 o 
   4   0   1        2.30        3.66      0.60 o 
   5   0   1        0.15       -0.17      0.39 o 
   6   0   1       10.90        8.82      1.65 o 
  -6   1   1        0.62        0.22      0.77 o 
  -5   1   1       27.88       26.59      1.32 o 
  -4   1   1       31.27       30.15      0.97 o 
  -3   1   1       79.06       74.18      1.30 o 
  -2   1   1      117.22      125.40      1.49 o 
  -1   1   1       25.02       24.40      0.53 o 
   0   1   1       29.20       25.74      0.45 o 
   1   1   1       24.92       22.11      0.49 o 
   2   1   1      324.95      352.43      3.21 o 
   3   1   1      102.85      102.66      1.61 o 
   4   1   1        0.48        0.85      0.32 o 
   5   1   1        4.35        2.41      0.66 o 
   6   1   1        1.21        0.77      0.88 o 
  -6   2   1        0.26        0.55      0.88 o 
  -5   2   1       18.84       17.09      1.54 o 
  -4   2   1       42.92       39.46      1.71 o 
  -3   2   1       75.73       83.99      1.37 o 
  -2   2   1       37.83       43.62      0.79 o 
  -1   2   1     5950.98     5683.42     82.24 o 
   0   2   1      463.45      441.29      3.46 o 
   1   2   1       18.98       16.06      0.56 o 
   2   2   1     2092.33     2197.64     23.72 o 
   3   2   1       13.53       13.59      0.63 o 
   4   2   1        5.94        5.58      0.74 o 
   5   2   1       18.68       17.85      1.28 o 
   6   2   1       11.73       11.12      1.43 o 
  -6   3   1       21.02       21.72      2.43 o 
  -5   3   1       12.58       13.33      1.16 o 
  -4   3   1       49.91       48.68      2.76 o 
  -3   3   1       34.22       35.53      0.84 o 
  -2   3   1        6.57        8.07      0.35 o 
  -1   3   1       80.95       79.44      1.03 o 
   0   3   1      229.97      213.30      2.14 o 
   1   3   1      534.53      580.99      4.72 o 
   2   3   1        8.36        8.94      0.45 o 
   3   3   1        0.38        0.31      0.34 o 
   4   3   1        7.49       10.73      0.94 o 
   5   3   1        0.64        1.28      0.66 o 
   6   3   1        5.13        8.78      1.54 o 
  -6   4   1        1.96        2.12      0.69 o 
  -5   4   1       40.27       39.56      1.74 o 
  -4   4   1       14.01       14.03      1.00 o 
  -3   4   1        0.58        0.32      0.34 o 
  -2   4   1     2941.05     2890.91     24.83 o 
  -1   4   1      348.46      343.27      3.33 o 
   0   4   1      156.86      141.31      1.93 o 
   1   4   1      521.37      518.46      6.87 o 
   2   4   1       52.73       50.39      1.24 o 
   3   4   1       22.17       30.71      2.15 o 
   4   4   1       14.94       14.49      3.36 o 
   5   4   1       25.82       34.33      1.83 o 
   6   4   1        2.73        4.82      1.65 o 
  -6   5   1        1.80        0.96      0.69 o 
  -5   5   1       22.75       21.43      1.47 o 
  -4   5   1       51.42       46.19      1.75 o 
  -3   5   1       19.92       20.82      1.13 o 
  -2   5   1        3.91        5.29      0.62 o 
  -1   5   1       99.00       96.91      1.44 o 
   0   5   1        0.57        0.66      0.23 o 
   1   5   1      151.37      144.72      1.98 o 
   2   5   1       23.71       21.53      1.05 o 
   3   5   1        2.56        4.57      0.66 o 
   4   5   1        1.50        1.32      0.66 o 
   5   5   1        3.63        2.85      0.77 o 
  -6   6   1       15.86       15.94      1.98 o 
  -5   6   1        0.02        0.43      0.50 o 
  -4   6   1        1.61        1.67      0.66 o 
  -3   6   1      453.56      454.53      6.19 o 
  -2   6   1       15.39       13.51      0.94 o 
  -1   6   1       19.04       15.96      0.62 o 
   0   6   1       41.56       37.06      1.24 o 
   1   6   1       43.36       41.42      1.20 o 
   2   6   1      161.60      163.11      3.20 o 
   3   6   1        7.37        8.20      0.89 o 
   4   6   1        1.10        1.82      0.62 o 
   5   6   1       45.64       50.39      2.48 o 
  -6   7   1        7.01        3.09      1.21 o 
  -5   7   1        3.93        4.48      1.93 o 
  -4   7   1        1.27        1.65      0.94 o 
  -3   7   1       73.90       71.80      2.22 o 
  -2   7   1       21.55       21.71      1.19 o 
  -1   7   1       12.37        9.86      0.57 o 
   0   7   1       79.07       76.35      2.09 o 
   1   7   1       16.54       27.62      2.35 o 
   2   7   1        7.77        6.35      0.82 o 
   3   7   1       11.92       11.13      1.10 o 
   4   7   1        7.31        9.53      1.13 o 
   5   7   1        1.31        1.36      0.74 o 
  -5   8   1        4.10        4.48      0.86 o 
  -4   8   1        5.21        4.99      0.89 o 
  -3   8   1        1.89        2.69      0.66 o 
  -2   8   1        8.66        8.03      0.89 o 
  -1   8   1       74.95       68.01      2.26 o 
   0   8   1        7.67        7.37      0.78 o 
   1   8   1      414.68      407.70      5.76 o 
   2   8   1        0.56        0.37      0.42 o 
   3   8   1       36.04       34.66      1.82 o 
   4   8   1      121.19      141.57      3.78 o 
  -5   9   1        2.96        3.37      0.89 o 
  -4   9   1       39.20       45.45      2.10 o 
  -3   9   1        5.27        4.79      0.89 o 
  -2   9   1        0.08        0.00      0.39 o 
  -1   9   1        0.18        0.83      0.47 o 
   0   9   1       10.47       12.79      0.80 o 
   1   9   1       25.24       25.91      1.40 o 
   2   9   1       11.75       11.09      1.10 o 
   3   9   1       19.35       20.17      1.47 o 
   4   9   1        5.29        5.94      1.08 o 
  -4  10   1        0.79        0.54      1.16 o 
  -3  10   1       14.25       12.48      1.27 o 
  -2  10   1        1.11        0.57      0.50 o 
  -1  10   1        0.82        0.41      0.50 o 
   0  10   1      402.31      421.68      9.37 o 
   1  10   1        0.00        0.14      0.50 o 
   2  10   1       53.79       62.20      3.58 o 
   3  10   1       62.93       68.43      4.24 o 
  -4  11   1        1.89        3.83      0.97 o 
  -3  11   1       13.47       12.41      2.81 o 
  -2  11   1        9.84        9.74      1.21 o 
  -1  11   1       28.66       29.63      1.69 o 
   0  11   1       31.46       31.97      2.65 o 
   1  11   1        4.55        9.37      1.65 o 
   2  11   1        0.03        0.33      0.77 o 
  -3  12   1        3.85        4.08      0.97 o 
  -2  12   1        3.82        3.48      0.93 o 
  -1  12   1      105.89      106.50      4.85 o 
   0  12   1        0.05       -0.22      0.77 o 
   1  12   1        3.89        3.53      1.21 o 
  -1 -13   2        0.28        0.11      0.77 o 
   0 -13   2        2.08        4.08      1.32 o 
   1 -13   2       10.48       11.36      1.87 o 
   2 -13   2        1.67        2.13      0.77 o 
   3 -13   2        2.70        3.24      0.89 o 
  -3 -12   2        3.44        4.08      1.43 o 
  -2 -12   2       37.04       44.30      2.65 o 
  -1 -12   2        3.74        3.53      1.21 o 
   0 -12   2        7.23        6.50      1.43 o 
   1 -12   2        5.16        4.74      1.43 o 
   2 -12   2        0.27        1.48      0.66 o 
   3 -12   2        4.14        4.69      0.95 o 
   4 -12   2        1.14        0.77      0.74 o 
  -3 -11   2       22.17       21.60      1.67 o 
  -2 -11   2        0.06        0.18      0.50 o 
  -1 -11   2        6.05        6.86      0.94 o 
   0 -11   2        0.95        1.10      0.77 o 
   1 -11   2        0.17       -0.04      0.42 o 
   2 -11   2        0.00        0.13      0.42 o 
   3 -11   2        2.02        2.05      0.74 o 
   4 -11   2        3.62        2.24      1.38 o 
  -4 -10   2       11.76       15.64      1.52 o 
  -3 -10   2       13.19       15.80      1.71 o 
  -2 -10   2        3.43        3.41      1.43 o 
  -1 -10   2       60.70       56.37      2.01 o 
   0 -10   2       27.40       25.04      4.08 o 
   1 -10   2       10.71       10.11      0.99 o 
   2 -10   2       22.03       23.83      1.40 o 
   3 -10   2        2.29        3.08      0.74 o 
   4 -10   2        4.47        5.29      0.95 o 
   5 -10   2       17.06       14.61      1.48 o 
  -4  -9   2        6.25        6.62      1.08 o 
  -3  -9   2        0.00        0.09      0.45 o 
  -2  -9   2        0.02        0.77      0.47 o 
  -1  -9   2       20.81       18.44      1.21 o 
   0  -9   2       19.61       20.09      1.09 o 
   1  -9   2        8.63        6.31      0.77 o 
   2  -9   2        1.04        0.77      0.47 o 
   3  -9   2        3.80        3.49      0.71 o 
   4  -9   2        0.23        1.01      0.61 o 
   5  -9   2        0.22        0.61      0.62 o 
  -5  -8   2        0.80        0.89      0.74 o 
  -4  -8   2        7.64        6.61      1.87 o 
  -3  -8   2        6.75        6.36      1.43 o 
  -2  -8   2      645.68      608.41      7.64 o 
  -1  -8   2       45.99       41.86      1.55 o 
   0  -8   2        0.88        0.39      0.27 o 
   1  -8   2      114.10      127.90      2.67 o 
   2  -8   2        6.30        6.99      0.77 o 
   3  -8   2        8.35        7.29      0.89 o 
   4  -8   2       39.20       37.15      1.79 o 
   5  -8   2        4.41        4.39      0.94 o 
   6  -8   2        0.16        0.88      0.99 o 
  -5  -7   2        4.87        5.42      1.93 o 
  -4  -7   2        4.23        4.13      0.82 o 
  -3  -7   2        7.85        6.37      1.38 o 
  -2  -7   2        2.67        2.97      0.61 o 
  -1  -7   2       73.65       74.86      1.33 o 
   0  -7   2       35.19       33.42      0.89 o 
   1  -7   2       23.26       21.12      0.72 o 
   2  -7   2       18.76       19.89      1.08 o 
   3  -7   2       13.31       13.02      1.01 o 
   4  -7   2        8.68        8.38      0.94 o 
   5  -7   2        0.32        1.10      0.58 o 
   6  -7   2        0.62        0.00      0.70 o 
  -5  -6   2       35.42       39.81      1.99 o 
  -4  -6   2       16.14       16.00      1.25 o 
  -3  -6   2      965.15      895.31     10.09 o 
  -2  -6   2        7.95        6.58      0.70 o 
  -1  -6   2      197.52      182.56      2.15 o 
   0  -6   2      259.55      279.01      2.86 o 
   1  -6   2        6.60        6.87      0.40 o 
   2  -6   2       99.50       98.57      2.18 o 
   3  -6   2       65.45       68.11      2.09 o 
   4  -6   2       12.91       12.21      1.54 o 
   5  -6   2        3.78        4.11      1.82 o 
   6  -6   2        7.31        6.77      1.54 o 
  -6  -5   2        3.83        2.54      0.94 o 
  -5  -5   2       10.22       10.96      1.21 o 
  -4  -5   2        4.82        5.35      0.78 o 
  -3  -5   2      300.44      276.69      4.40 o 
  -2  -5   2       20.89       22.19      1.38 o 
  -1  -5   2       44.00       43.09      1.04 o 
   0  -5   2      161.08      172.19      1.93 o 
   1  -5   2       77.55       77.31      1.16 o 
   2  -5   2        8.75        7.75      0.66 o 
   3  -5   2        6.94        6.90      0.70 o 
   4  -5   2        0.55        0.40      0.42 o 
   5  -5   2        0.23        0.77      0.55 o 
   6  -5   2        9.27        8.58      1.24 o 
  -6  -4   2        8.33       10.55      1.32 o 
  -5  -4   2       14.24       15.24      1.28 o 
  -4  -4   2      346.62      339.89      5.29 o 
  -3  -4   2       10.79        9.31      0.83 o 
  -2  -4   2      647.54      592.52      6.59 o 
  -1  -4   2      344.59      382.01      3.24 o 
   0  -4   2        0.03       -0.07      0.14 o 
   1  -4   2       20.13       21.65      1.13 o 
   2  -4   2      101.40      114.46      1.40 o 
   3  -4   2       38.49       31.89      1.09 o 
   4  -4   2       53.38       58.04      1.87 o 
   5  -4   2        4.14        3.84      0.77 o 
   6  -4   2       11.43       12.17      2.15 o 
  -6  -3   2        5.40        4.47      1.05 o 
  -5  -3   2        0.68        0.11      0.47 o 
  -4  -3   2      554.36      535.40      6.93 o 
  -3  -3   2        4.39        3.62      0.55 o 
  -2  -3   2      100.94       96.75      1.98 o 
  -1  -3   2       90.81      102.49      1.71 o 
   0  -3   2      119.21      145.07      1.53 o 
   1  -3   2        3.01        5.98      0.61 o 
   2  -3   2       12.84       12.53      0.92 o 
   3  -3   2        9.07       11.59      0.78 o 
   4  -3   2        5.81        5.97      0.74 o 
   5  -3   2       43.75       46.74      1.83 o 
   6  -3   2        1.05        0.22      0.88 o 
  -6  -2   2        3.71        3.09      1.21 o 
  -5  -2   2       43.76       44.91      1.85 o 
  -4  -2   2       35.42       37.49      1.47 o 
  -3  -2   2       48.12       46.04      1.31 o 
  -2  -2   2       17.37       24.00      0.52 o 
  -1  -2   2      395.83      399.14      3.20 o 
   0  -2   2     5723.42     5609.41    121.33 o 
   1  -2   2       95.36       85.61      1.05 o 
   2  -2   2      157.36      139.99      1.98 o 
   3  -2   2      297.67      302.57      3.19 o 
   4  -2   2        6.51        6.43      0.55 o 
   5  -2   2        0.22       -0.31      0.31 o 
  -6  -1   2        0.05        0.55      0.77 o 
  -5  -1   2      184.69      190.25      3.83 o 
  -4  -1   2        0.04       -0.22      0.29 o 
  -3  -1   2      120.02      108.29      1.60 o 
  -2  -1   2        0.61        0.64      0.21 o 
  -1  -1   2     1722.34     1748.87     13.14 o 
   0  -1   2      131.71      147.02      3.21 o 
   1  -1   2      466.00      452.45      3.54 o 
   2  -1   2      332.56      315.20      2.95 o 
   3  -1   2       71.15       72.28      1.37 o 
   4  -1   2       27.21       25.67      0.93 o 
   5  -1   2        1.17        0.33      0.66 o 
   6  -1   2        3.98        3.64      1.21 o 
  -6   0   2       15.65       12.46      1.98 o 
  -5   0   2       31.68       32.08      2.43 o 
  -4   0   2       79.02       79.70      1.66 o 
  -3   0   2        2.28        0.72      0.31 o 
  -2   0   2      816.10      821.68      6.27 o 
  -1   0   2     7645.83     7360.51    107.90 o 
   0   0   2       10.13        8.72      0.26 o 
   1   0   2      503.69      505.44      3.92 o 
   2   0   2      880.75      913.45      6.98 o 
   3   0   2       15.84       14.05      0.63 o 
   4   0   2       45.94       46.01      1.24 o 
   5   0   2       36.93       31.11      1.54 o 
   6   0   2        0.04        0.11      0.66 o 
  -6   1   2       15.64       17.31      2.20 o 
  -5   1   2        4.25        2.77      0.63 o 
  -4   1   2       11.48        9.05      0.62 o 
  -3   1   2        8.66       12.32      0.55 o 
  -2   1   2      163.77      171.71      1.91 o 
  -1   1   2     2101.09     2136.40     29.77 o 
   0   1   2       61.59       61.45      1.18 o 
   1   1   2     1498.05     1503.86     10.56 o 
   2   1   2      162.98      164.57      1.98 o 
   3   1   2        5.63        5.95      0.49 o 
   4   1   2        2.88        4.01      0.62 o 
   5   1   2       17.86       14.60      1.16 o 
   6   1   2        1.43        4.08      1.21 o 
  -6   2   2       13.87       13.89      1.98 o 
  -5   2   2       88.35       90.29      3.31 o 
  -4   2   2        2.43        1.21      0.55 o 
  -3   2   2      135.23      140.45      2.32 o 
  -2   2   2      854.35      903.41      6.95 o 
  -1   2   2        0.20        0.44      0.33 o 
   0   2   2      450.59      448.98      3.67 o 
   1   2   2      776.93      782.12      6.02 o 
   2   2   2       75.80       63.98      1.20 o 
   3   2   2       42.38       38.18      1.02 o 
   4   2   2       21.77       18.76      1.17 o 
   5   2   2        0.03       -0.21      0.50 o 
   6   2   2        5.55        6.52      1.27 o 
  -6   3   2        0.39       -0.66      0.77 o 
  -5   3   2        3.56        4.36      1.60 o 
  -4   3   2        1.50        1.33      0.45 o 
  -3   3   2       27.61       25.51      1.13 o 
  -2   3   2     1275.49     1259.91     11.68 o 
  -1   3   2       17.03       20.47      0.67 o 
   0   3   2      737.37      712.61      6.73 o 
   1   3   2      173.34      181.12      2.09 o 
   2   3   2       96.30       93.11      1.52 o 
   3   3   2        1.67        3.75      0.77 o 
   4   3   2       11.14       14.83      1.09 o 
   5   3   2        0.69        0.85      0.58 o 
   6   3   2        6.53        5.74      1.09 o 
  -6   4   2        8.47        8.46      1.71 o 
  -5   4   2        0.35        0.18      0.42 o 
  -4   4   2        0.01        0.09      0.34 o 
  -3   4   2       21.13       23.98      1.71 o 
  -2   4   2       35.33       34.90      0.77 o 
  -1   4   2       59.31       64.73      1.32 o 
   0   4   2      268.09      273.96      2.86 o 
   1   4   2      132.34      140.62      1.90 o 
   2   4   2       41.32       43.72      1.50 o 
   3   4   2        4.70        4.13      1.38 o 
   4   4   2        1.88        2.82      0.66 o 
   5   4   2       25.28       32.95      1.75 o 
  -6   5   2       16.00       15.44      1.47 o 
  -5   5   2        0.06        0.06      0.61 o 
  -4   5   2       28.20       28.04      1.40 o 
  -3   5   2      296.88      278.70      8.93 o 
  -2   5   2       13.69       13.34      0.86 o 
  -1   5   2       37.72       35.91      0.95 o 
   0   5   2      131.78      134.80      2.02 o 
   1   5   2      324.48      306.58      3.34 o 
   2   5   2        9.50       10.60      0.89 o 
   3   5   2        1.13        2.66      0.58 o 
   4   5   2        7.76        6.64      1.82 o 
   5   5   2       10.50       10.07      1.21 o 
  -6   6   2        1.98        1.74      1.32 o 
  -5   6   2        2.20        2.70      0.74 o 
  -4   6   2        1.09        0.44      0.47 o 
  -3   6   2       80.06       76.65      3.42 o 
  -2   6   2       16.37       19.83      1.08 o 
  -1   6   2       16.63       16.38      0.69 o 
   0   6   2      375.20      375.17      5.19 o 
   1   6   2      206.42      227.15      3.50 o 
   2   6   2        1.03        1.58      0.66 o 
   3   6   2        0.41        0.57      0.42 o 
   4   6   2       47.48       56.86      2.26 o 
   5   6   2        2.33        3.55      0.95 o 
  -5   7   2        0.46        0.40      0.58 o 
  -4   7   2       39.09       34.46      2.54 o 
  -3   7   2        0.76        1.59      0.50 o 
  -2   7   2        2.13        1.69      0.50 o 
  -1   7   2       35.32       34.93      1.44 o 
   0   7   2       95.51       89.42      1.73 o 
   1   7   2       56.14       64.27      1.85 o 
   2   7   2        2.99        2.32      0.58 o 
   3   7   2       33.73       34.87      1.63 o 
   4   7   2        4.06        4.60      0.93 o 
  -5   8   2        4.63        5.48      1.00 o 
  -4   8   2       47.08       48.09      2.14 o 
  -3   8   2       20.03       19.20      1.36 o 
  -2   8   2        0.06       -0.33      0.39 o 
  -1   8   2       82.40       78.35      2.26 o 
   0   8   2       72.81       74.72      1.67 o 
   1   8   2       13.12       13.49      1.05 o 
   2   8   2        2.58        2.64      0.66 o 
   3   8   2       40.27       47.26      2.02 o 
   4   8   2        0.02        0.29      0.66 o 
  -4   9   2        1.08        0.72      0.62 o 
  -3   9   2        8.53        6.13      0.97 o 
  -2   9   2        1.44        2.77      0.70 o 
  -1   9   2        4.23        4.30      0.78 o 
   0   9   2       66.59       73.54      3.75 o 
   1   9   2        0.00       -0.30      0.42 o 
   2   9   2       24.84       28.24      2.26 o 
   3   9   2        2.67        2.37      1.27 o 
  -4  10   2        5.48        4.81      1.05 o 
  -3  10   2        0.10       -0.36      0.50 o 
  -2  10   2        1.55        1.77      0.66 o 
  -1  10   2        2.78        2.51      0.72 o 
   0  10   2       23.62       22.82      2.20 o 
   1  10   2        3.06        4.09      1.05 o 
   2  10   2       11.22       13.46      1.28 o 
   3  10   2        8.90       11.02      1.87 o 
  -3  11   2        0.68       -0.02      0.66 o 
  -2  11   2       16.35       19.04      1.93 o 
  -1  11   2       36.34       36.96      1.90 o 
   0  11   2        5.69        4.74      1.32 o 
   1  11   2        1.04        2.09      1.10 o 
   2  11   2       10.95       14.99      2.76 o 
  -2  12   2        0.01       -0.14      0.66 o 
  -1  12   2       25.46       23.26      2.43 o 
   0  12   2        0.24        0.11      0.77 o 
   0 -14   3        0.24        0.11      0.88 o 
   1 -14   3        7.18        3.64      1.32 o 
  -2 -13   3        2.03        0.70      0.66 o 
  -1 -13   3        3.52        3.31      1.21 o 
   0 -13   3        0.05       -0.11      0.88 o 
   1 -13   3       10.09        9.92      1.76 o 
   2 -13   3        4.72        5.84      1.05 o 
   3 -13   3        0.08        0.55      0.70 o 
  -3 -12   3       12.51       11.08      1.33 o 
  -2 -12   3       17.18       16.80      1.40 o 
  -1 -12   3        2.42        5.07      1.21 o 
   0 -12   3        8.68        8.16      1.54 o 
   1 -12   3       29.63       27.45      2.54 o 
   2 -12   3        0.59       -0.12      0.50 o 
   3 -12   3        3.75        3.09      0.89 o 
   4 -12   3        5.52        4.12      1.00 o 
  -3 -11   3        4.47        2.88      0.77 o 
  -2 -11   3        0.55        0.40      0.55 o 
  -1 -11   3        0.05        0.61      0.47 o 
   0 -11   3        1.70        2.87      0.99 o 
   1 -11   3        1.87        1.64      0.58 o 
   2 -11   3        3.03        2.67      1.65 o 
   3 -11   3        0.00        0.83      0.62 o 
   4 -11   3        0.99        0.00      0.62 o 
  -4 -10   3        6.80        6.89      1.13 o 
  -3 -10   3       41.67       44.76      2.59 o 
  -2 -10   3        6.33        5.33      0.86 o 
  -1 -10   3       42.15       37.63      1.59 o 
   0 -10   3        0.03       -0.31      0.31 o 
   1 -10   3       12.39       14.52      1.08 o 
   2 -10   3        0.51       -0.06      0.47 o 
   3 -10   3        0.13        0.38      0.50 o 
   4 -10   3       42.67       44.40      2.10 o 
   5 -10   3        0.13        0.19      0.72 o 
  -4  -9   3       17.14       15.05      1.40 o 
  -3  -9   3        7.34        5.14      0.86 o 
  -2  -9   3        0.02        0.72      0.47 o 
  -1  -9   3        5.06        5.05      0.74 o 
   0  -9   3        2.38        2.53      0.40 o 
   1  -9   3       46.04       38.39      1.51 o 
   2  -9   3       11.60       10.92      1.27 o 
   3  -9   3        4.97        5.41      0.85 o 
   4  -9   3        2.63        2.08      0.66 o 
   5  -9   3        0.02       -0.22      0.55 o 
  -5  -8   3        0.49       -0.22      0.62 o 
  -4  -8   3       42.94       44.37      2.03 o 
  -3  -8   3        3.58        3.53      0.70 o 
  -2  -8   3       31.82       30.13      1.40 o 
  -1  -8   3        4.11        4.36      0.66 o 
   0  -8   3       84.48       87.33      1.59 o 
   1  -8   3       43.87       46.11      1.09 o 
   2  -8   3       14.56       19.73      1.11 o 
   3  -8   3        4.95        5.99      0.82 o 
   4  -8   3       67.32       63.15      2.22 o 
   5  -8   3        0.22        1.32      0.66 o 
   6  -8   3        1.90        1.42      0.82 o 
  -5  -7   3       28.20       28.07      2.09 o 
  -4  -7   3       18.62       17.42      1.33 o 
  -3  -7   3        1.81        2.04      0.55 o 
  -2  -7   3        6.39        7.02      2.54 o 
  -1  -7   3       10.95       11.75      0.52 o 
   0  -7   3      221.04      223.09      2.61 o 
   1  -7   3      128.05      128.60      1.81 o 
   2  -7   3        9.45        9.08      0.82 o 
   3  -7   3       18.01       18.94      1.21 o 
   4  -7   3        0.03        0.91      0.50 o 
   5  -7   3        0.08        0.22      0.55 o 
   6  -7   3        0.00       -0.42      0.66 o 
  -5  -6   3        9.70       11.21      1.60 o 
  -4  -6   3        0.41        0.16      0.42 o 
  -3  -6   3       50.03       47.77      1.75 o 
  -2  -6   3       15.14       14.50      0.94 o 
  -1  -6   3      162.79      177.49      2.05 o 
   0  -6   3      293.72      317.63      3.12 o 
   1  -6   3      122.57      130.24      1.72 o 
   2  -6   3        5.91        6.02      0.54 o 
   3  -6   3      257.68      255.59      4.09 o 
   4  -6   3        0.39        0.70      0.50 o 
   5  -6   3        2.33        1.74      1.05 o 
   6  -6   3       27.15       27.62      4.19 o 
  -6  -5   3       10.38       10.33      1.36 o 
  -5  -5   3        4.75        5.50      0.94 o 
  -4  -5   3       17.41       16.48      1.25 o 
  -3  -5   3       76.58       78.49      2.14 o 
  -2  -5   3        1.41        1.39      0.39 o 
  -1  -5   3      255.05      263.80      2.57 o 
   0  -5   3       24.37       26.80      0.85 o 
   1  -5   3       46.75       50.31      0.96 o 
   2  -5   3       55.02       57.11      1.22 o 
   3  -5   3        2.52        2.18      0.55 o 
   4  -5   3        0.11        0.73      0.42 o 
   5  -5   3        2.38        1.54      0.62 o 
   6  -5   3       10.62       12.23      1.98 o 
  -6  -4   3        2.07        2.92      0.89 o 
  -5  -4   3        2.55        2.40      1.05 o 
  -4  -4   3      456.12      434.87     14.94 o 
  -3  -4   3       82.17       76.22      1.99 o 
  -2  -4   3       27.58       37.32      1.43 o 
  -1  -4   3      423.55      445.22      3.73 o 
   0  -4   3      303.88      321.91      2.90 o 
   1  -4   3       25.01       37.05      1.01 o 
   2  -4   3      363.47      370.37      3.45 o 
   3  -4   3        0.16       -0.02      0.21 o 
   4  -4   3        0.59        0.44      0.47 o 
   5  -4   3       16.44       17.01      2.26 o 
   6  -4   3       46.28       50.13      3.97 o 
  -6  -3   3        0.19       -0.01      0.58 o 
  -5  -3   3       36.35       32.80      2.32 o 
  -4  -3   3       11.96       10.09      0.94 o 
  -3  -3   3       10.01       11.17      1.32 o 
  -2  -3   3      120.63      131.21      1.50 o 
  -1  -3   3      327.17      337.13      3.47 o 
   0  -3   3      291.81      327.17      2.80 o 
   1  -3   3        0.56        0.46      0.16 o 
   2  -3   3        7.84        8.78      0.44 o 
   3  -3   3       16.83       17.47      0.66 o 
   4  -3   3        1.05        0.77      0.39 o 
   5  -3   3       23.09       24.02      1.44 o 
   6  -3   3        5.69        6.39      1.54 o 
  -6  -2   3        0.04       -0.33      0.66 o 
  -5  -2   3      337.75      354.98      5.71 o 
  -4  -2   3        4.80        4.78      1.27 o 
  -3  -2   3       42.67       37.62      0.98 o 
  -2  -2   3      121.66      133.74      1.60 o 
  -1  -2   3       98.34      101.91      1.22 o 
   0  -2   3      676.05      662.23      4.92 o 
   1  -2   3       36.81       36.03      0.69 o 
   2  -2   3        0.64        0.79      0.33 o 
   3  -2   3       24.22       28.55      0.87 o 
   4  -2   3        1.05        0.47      0.34 o 
   5  -2   3        7.22        6.89      0.89 o 
   6  -2   3       26.72       29.77      2.65 o 
  -6  -1   3       14.74       12.35      1.98 o 
  -5  -1   3       99.00       99.49      2.70 o 
  -4  -1   3       16.06       16.81      0.75 o 
  -3  -1   3        0.36        0.35      0.21 o 
  -2  -1   3      767.76      793.68      7.68 o 
  -1  -1   3      313.02      309.62      2.69 o 
   0  -1   3       99.05      103.32      1.08 o 
   1  -1   3       27.73       23.46      0.58 o 
   2  -1   3      194.31      203.06      2.25 o 
   3  -1   3        0.02       -0.19      0.19 o 
   4  -1   3        6.58        6.01      0.99 o 
   5  -1   3        6.83        6.56      0.85 o 
   6  -1   3        1.89        0.11      0.88 o 
  -6   0   3       47.75       51.70      3.42 o 
  -5   0   3       18.06       17.20      1.87 o 
  -4   0   3       40.09       37.67      1.08 o 
  -3   0   3        3.26        5.55      0.56 o 
  -2   0   3        0.01       -0.11      0.16 o 
  -1   0   3      177.38      186.25      2.40 o 
   0   0   3       12.07        9.75      0.54 o 
   1   0   3       16.02       16.43      0.45 o 
   2   0   3      466.71      507.10      4.39 o 
   3   0   3       51.57       50.74      1.31 o 
   4   0   3       27.27       27.23      1.76 o 
   5   0   3       96.66       87.53      2.53 o 
   6   0   3        4.37        5.62      1.32 o 
  -6   1   3      160.68      166.14      6.17 o 
  -5   1   3        4.45        5.06      1.21 o 
  -4   1   3        0.66        2.46      0.40 o 
  -3   1   3      110.03      118.31      1.94 o 
  -2   1   3       36.97       39.55      0.89 o 
  -1   1   3        6.49        5.78      0.34 o 
   0   1   3       82.54       78.73      1.04 o 
   1   1   3      525.08      584.62      4.72 o 
   2   1   3        8.12        9.29      1.11 o 
   3   1   3        2.28        3.14      0.56 o 
   4   1   3       42.05       38.59      2.09 o 
   5   1   3        8.46        6.39      0.89 o 
   6   1   3        0.04        0.00      0.88 o 
  -6   2   3       12.78       12.46      1.98 o 
  -5   2   3        1.91        2.00      0.61 o 
  -4   2   3        0.58        0.77      0.55 o 
  -3   2   3        1.09        1.13      0.49 o 
  -2   2   3     1513.98     1548.39     11.46 o 
  -1   2   3       26.53       26.73      0.67 o 
   0   2   3      204.50      192.67      2.05 o 
   1   2   3      960.31     1035.98     19.04 o 
   2   2   3       39.99       40.88      0.97 o 
   3   2   3       23.31       23.00      1.32 o 
   4   2   3       93.71       83.79      2.38 o 
   5   2   3        0.54        0.83      0.55 o 
   6   2   3        0.07        0.63      0.66 o 
  -6   3   3        0.55        1.87      1.10 o 
  -5   3   3        0.36        0.44      0.47 o 
  -4   3   3        0.40        0.30      0.42 o 
  -3   3   3      153.39      150.56      2.88 o 
  -2   3   3       55.77       57.17      1.13 o 
  -1   3   3       72.46       69.20      1.18 o 
   0   3   3        3.86        4.36      0.43 o 
   1   3   3      266.05      274.54      2.92 o 
   2   3   3        0.24        1.32      0.44 o 
   3   3   3       31.31       34.66      1.93 o 
   4   3   3       10.26       11.32      1.27 o 
   5   3   3        6.45        8.28      1.05 o 
  -6   4   3        4.71        5.66      1.00 o 
  -5   4   3        0.10        0.48      0.50 o 
  -4   4   3        8.68        9.22      1.21 o 
  -3   4   3      790.81      772.82      8.65 o 
  -2   4   3        6.94        7.09      0.48 o 
  -1   4   3      117.46      110.43      1.67 o 
   0   4   3      145.19      147.87      2.05 o 
   1   4   3        7.96        8.07      0.60 o 
   2   4   3        1.28        1.71      0.34 o 
   3   4   3       30.28       25.05      1.65 o 
   4   4   3        0.12        1.01      0.50 o 
   5   4   3        0.05        1.23      0.66 o 
  -6   5   3        1.73        0.58      0.66 o 
  -5   5   3        3.66        2.48      0.74 o 
  -4   5   3       54.64       47.52      1.83 o 
  -3   5   3      198.68      181.92      3.51 o 
  -2   5   3       18.85       18.87      1.01 o 
  -1   5   3      106.80      102.15      2.37 o 
   0   5   3      334.96      329.00      3.54 o 
   1   5   3        7.29        7.06      0.65 o 
   2   5   3        3.91        5.87      0.53 o 
   3   5   3        4.14        1.76      0.77 o 
   4   5   3        0.71        0.33      0.66 o 
   5   5   3        6.12        7.83      1.65 o 
  -6   6   3        0.32        0.11      0.88 o 
  -5   6   3        3.91        3.73      0.82 o 
  -4   6   3       89.06       83.70      2.57 o 
  -3   6   3        1.08        0.98      0.50 o 
  -2   6   3       28.62       27.54      1.33 o 
  -1   6   3        4.70        7.49      0.58 o 
   0   6   3       27.83       26.14      0.93 o 
   1   6   3        0.00        0.17      0.27 o 
   2   6   3        1.56        1.18      0.50 o 
   3   6   3        7.12        6.71      0.85 o 
   4   6   3       20.16       24.47      1.60 o 
  -5   7   3        0.12       -0.22      0.55 o 
  -4   7   3      204.64      183.21      4.09 o 
  -3   7   3        0.45        0.66      0.55 o 
  -2   7   3       57.73       54.13      2.32 o 
  -1   7   3       93.32       95.34      2.45 o 
   0   7   3        3.32        5.28      0.57 o 
   1   7   3        4.08        3.81      0.53 o 
   2   7   3        0.17        0.43      0.45 o 
   3   7   3        6.10        9.00      1.05 o 
   4   7   3       12.91       15.65      2.20 o 
  -5   8   3        0.01        0.94      0.70 o 
  -4   8   3        2.94        4.85      0.94 o 
  -3   8   3        0.53        0.66      0.47 o 
  -2   8   3        0.40        0.31      0.77 o 
  -1   8   3        0.13       -0.06      0.39 o 
   0   8   3       75.95       79.46      2.30 o 
   1   8   3        0.17        0.77      0.47 o 
   2   8   3       33.91       38.02      1.75 o 
   3   8   3       53.45       63.28      3.53 o 
  -4   9   3        0.25        0.41      0.61 o 
  -3   9   3        1.00        1.20      0.66 o 
  -2   9   3        7.57        7.94      1.01 o 
  -1   9   3       50.47       50.95      1.99 o 
   0   9   3       18.50       18.64      1.28 o 
   1   9   3        0.01       -0.07      0.44 o 
   2   9   3        1.72        2.10      0.66 o 
   3   9   3       25.30       29.55      2.65 o 
  -4  10   3        0.14       -0.66      0.88 o 
  -3  10   3        3.23        4.36      0.97 o 
  -2  10   3        9.69        9.54      1.17 o 
  -1  10   3       98.44      104.19      4.24 o 
   0  10   3        0.80        0.33      0.77 o 
   1  10   3       17.69       20.51      2.09 o 
   2  10   3       25.26       26.02      2.43 o 
  -3  11   3        0.23        0.66      0.99 o 
  -2  11   3       24.27       26.92      3.91 o 
  -1  11   3       40.46       41.82      2.92 o 
   0  11   3        0.04        0.88      0.88 o 
   0 -14   4        0.23        0.66      0.88 o 
   1 -14   4       28.67       29.99      2.98 o 
   2 -14   4       20.19       26.13      2.87 o 
  -2 -13   4        0.35       -0.06      0.62 o 
  -1 -13   4        0.01       -0.11      0.77 o 
   0 -13   4        3.91        2.32      1.10 o 
   1 -13   4        1.28        2.43      1.10 o 
   2 -13   4        0.97        0.41      0.63 o 
   3 -13   4        0.62        0.16      0.58 o 
  -3 -12   4       14.81       18.74      1.64 o 
  -2 -12   4       11.42       10.82      1.21 o 
  -1 -12   4        0.93        1.01      0.58 o 
   0 -12   4       56.02       59.64      3.42 o 
   1 -12   4        3.93        3.08      1.10 o 
   2 -12   4        0.82        0.33      0.55 o 
   3 -12   4       36.30       32.10      1.85 o 
   4 -12   4       21.38       24.64      3.75 o 
  -3 -11   4        5.21        6.49      1.05 o 
  -2 -11   4        1.07        1.25      0.58 o 
  -1 -11   4        0.34        0.33      0.47 o 
   0 -11   4        6.53        5.84      1.32 o 
   1 -11   4       16.65       13.11      1.08 o 
   2 -11   4        0.00        0.16      0.50 o 
   3 -11   4       14.18       15.14      1.36 o 
   4 -11   4        1.59        2.03      0.82 o 
  -4 -10   4       14.78       16.54      1.48 o 
  -3 -10   4       24.58       21.30      1.48 o 
  -2 -10   4        5.21        6.57      0.86 o 
  -1 -10   4       56.81       48.66      1.82 o 
   0 -10   4       26.61       22.89      1.22 o 
   1 -10   4        2.32        1.71      0.55 o 
   2 -10   4       14.39       12.70      3.20 o 
   3 -10   4       47.59       47.41      1.99 o 
   4 -10   4       23.12       19.74      1.56 o 
   5 -10   4        1.76        0.88      0.74 o 
  -4  -9   4       11.07       10.43      1.25 o 
  -3  -9   4       11.29        8.55      1.82 o 
  -2  -9   4        4.04        2.86      0.66 o 
  -1  -9   4       40.85       37.91      1.60 o 
   0  -9   4       68.44       66.04      1.46 o 
   1  -9   4        0.26        0.06      0.39 o 
   2  -9   4       13.74       13.44      1.08 o 
   3  -9   4        0.63        0.58      0.45 o 
   4  -9   4        2.61        2.12      0.69 o 
   5  -9   4        0.02       -0.04      0.58 o 
  -5  -8   4        2.15        1.72      0.74 o 
  -4  -8   4       35.44       32.72      1.71 o 
  -3  -8   4       29.14       24.31      3.58 o 
  -2  -8   4       44.44       38.74      1.60 o 
  -1  -8   4       18.16       12.69      0.89 o 
   0  -8   4        8.47       11.88      0.62 o 
   1  -8   4        5.53        6.15      0.66 o 
   2  -8   4        1.19        0.73      0.42 o 
   3  -8   4      137.77      136.64      5.07 o 
   4  -8   4       37.05       34.61      2.37 o 
   5  -8   4        0.01       -0.19      0.58 o 
   6  -8   4       88.60       87.84      3.47 o 
  -5  -7   4        9.16        8.95      1.25 o 
  -4  -7   4        3.64        2.94      0.70 o 
  -3  -7   4        9.91        9.48      0.94 o 
  -2  -7   4       29.90       24.67      1.21 o 
  -1  -7   4       90.76       87.08      1.44 o 
   0  -7   4       30.93       37.31      1.21 o 
   1  -7   4        3.41        2.80      0.37 o 
   2  -7   4        4.95        4.87      0.66 o 
   3  -7   4       30.64       28.81      3.25 o 
   4  -7   4        0.34       -0.25      0.42 o 
   5  -7   4        1.54        1.39      0.77 o 
   6  -7   4        1.35        1.86      0.85 o 
  -6  -6   4        0.00        0.00      0.99 o 
  -5  -6   4       29.97       33.69      1.87 o 
  -4  -6   4       13.69       11.97      1.09 o 
  -3  -6   4       40.04       37.47      1.56 o 
  -2  -6   4       15.41       21.60      1.54 o 
  -1  -6   4      188.95      216.36      4.06 o 
   0  -6   4        0.83        0.84      0.23 o 
   1  -6   4       75.00       85.36      1.41 o 
   2  -6   4      293.44      299.62      3.15 o 
   3  -6   4       10.11        9.65      0.86 o 
   4  -6   4        0.04        0.25      0.42 o 
   5  -6   4       58.52       55.74      2.18 o 
   6  -6   4       29.03       26.06      2.26 o 
  -6  -5   4        4.19        4.74      1.05 o 
  -5  -5   4        4.00        3.90      0.82 o 
  -4  -5   4      111.95      101.37      2.77 o 
  -3  -5   4        0.24       -0.44      0.88 o 
  -2  -5   4       75.18       74.07      2.65 o 
  -1  -5   4      293.61      327.31      4.21 o 
   0  -5   4      141.83      141.26      1.76 o 
   1  -5   4       13.31       14.72      0.76 o 
   2  -5   4       17.38       14.42      0.90 o 
   3  -5   4        8.73        9.05      0.65 o 
   4  -5   4        2.19        2.48      0.94 o 
   5  -5   4       67.84       68.18      2.38 o 
   6  -5   4        0.50        0.28      0.70 o 
  -6  -4   4       12.61        9.55      2.54 o 
  -5  -4   4        0.49        0.06      0.55 o 
  -4  -4   4       18.22       18.78      1.32 o 
  -3  -4   4       79.38       76.01      2.03 o 
  -2  -4   4      397.21      431.49     12.40 o 
  -1  -4   4       69.17       79.06      1.61 o 
   0  -4   4      234.88      266.18      2.56 o 
   1  -4   4      237.17      237.81      2.46 o 
   2  -4   4      154.39      183.57      2.19 o 
   3  -4   4        0.31        0.25      0.24 o 
   4  -4   4        3.50        3.29      0.62 o 
   5  -4   4       81.17       83.70      4.13 o 
   6  -4   4        2.80        3.34      0.93 o 
  -6  -3   4        8.74        8.16      1.76 o 
  -5  -3   4      139.31      134.42      3.34 o 
  -4  -3   4        0.12       -0.06      0.39 o 
  -3  -3   4       67.58       69.64      1.24 o 
  -2  -3   4      490.33      541.07      7.79 o 
  -1  -3   4      426.62      449.29      3.80 o 
   0  -3   4      176.86      205.12      2.48 o 
   1  -3   4      190.19      195.18      2.12 o 
   2  -3   4       74.63       74.64      1.25 o 
   3  -3   4        2.56        2.60      0.56 o 
   4  -3   4      110.70      106.28      1.97 o 
   5  -3   4        0.43        0.72      0.55 o 
   6  -3   4        0.65       -0.11      0.88 o 
  -6  -2   4        1.56        0.66      0.99 o 
  -5  -2   4        2.09        2.51      0.74 o 
  -4  -2   4        0.49        0.55      0.39 o 
  -3  -2   4      173.82      181.69      2.37 o 
  -2  -2   4      351.58      381.41      3.54 o 
  -1  -2   4       56.53       63.84      0.99 o 
   0  -2   4       30.64       28.94      0.56 o 
   1  -2   4     1085.28     1199.79      8.69 o 
   2  -2   4       10.46       11.02      0.50 o 
   3  -2   4        3.38        4.46      0.45 o 
   4  -2   4       16.18       16.76      0.84 o 
   5  -2   4       55.84       55.34      2.76 o 
   6  -2   4        0.03        0.33      0.99 o 
  -6  -1   4       65.93       69.78      3.97 o 
  -5  -1   4        4.33        4.06      0.94 o 
  -4  -1   4       37.32       36.72      1.37 o 
  -3  -1   4      290.75      310.61      3.31 o 
  -2  -1   4      229.92      250.78      2.62 o 
  -1  -1   4       65.30       67.73      1.05 o 
   0  -1   4      439.81      438.11      5.95 o 
   1  -1   4      118.02      108.48      2.37 o 
   2  -1   4       30.09       31.14      0.95 o 
   3  -1   4       26.01       26.37      0.87 o 
   4  -1   4        8.03        8.94      0.94 o 
   5  -1   4       22.03       22.45      1.36 o 
  -6   0   4       22.25       28.66      2.76 o 
  -5   0   4       23.31       23.70      2.20 o 
  -4   0   4       13.64       15.59      0.77 o 
  -3   0   4      195.96      220.13      2.69 o 
  -2   0   4       21.83       18.61      0.64 o 
  -1   0   4       83.45       78.97      1.16 o 
   0   0   4      245.60      267.02      4.02 o 
   1   0   4      188.34      192.63      1.97 o 
   2   0   4       12.61       10.23      0.52 o 
   3   0   4       71.80       66.13      1.39 o 
   4   0   4      126.04      106.56      2.35 o 
   5   0   4        6.91        5.73      0.89 o 
  -5   1   4        6.25        5.99      0.79 o 
  -4   1   4       39.50       44.23      1.61 o 
  -3   1   4       35.20       32.28      0.95 o 
  -2   1   4       14.84       18.55      1.27 o 
  -1   1   4       62.41       62.25      1.72 o 
   0   1   4       73.65       72.67      1.08 o 
   1   1   4      145.40      157.14      1.86 o 
   2   1   4        4.30        4.86      0.39 o 
   3   1   4       58.53       55.97      1.33 o 
   4   1   4       16.17       17.71      1.16 o 
   5   1   4        0.06        0.28      0.47 o 
   6   1   4        0.56        0.00      0.99 o 
  -6   2   4        7.64        6.39      1.65 o 
  -5   2   4        0.04       -0.05      0.42 o 
  -4   2   4        6.27        5.85      0.83 o 
  -3   2   4       16.87       16.50      0.73 o 
  -2   2   4       31.77       31.01      0.84 o 
  -1   2   4        0.86        0.59      0.19 o 
   0   2   4      275.04      276.99      2.80 o 
   1   2   4        0.69        0.99      0.24 o 
   2   2   4      198.89      183.32      2.37 o 
   3   2   4       32.63       26.06      0.95 o 
   4   2   4       83.66       69.82      3.47 o 
   5   2   4        1.44        1.98      0.99 o 
  -6   3   4        1.31        0.66      0.99 o 
  -5   3   4        1.31        1.65      0.58 o 
  -4   3   4      107.03      104.54      2.65 o 
  -3   3   4       68.44       67.72      1.91 o 
  -2   3   4        0.01        0.26      0.22 o 
  -1   3   4       12.48       10.20      0.56 o 
   0   3   4      451.37      459.59      4.23 o 
   1   3   4       16.96       15.85      0.65 o 
   2   3   4       81.38       75.89      1.78 o 
   3   3   4        2.02       -0.05      0.34 o 
   4   3   4        4.96        4.63      0.99 o 
   5   3   4        8.05        7.72      1.65 o 
  -6   4   4        0.10        0.34      0.66 o 
  -5   4   4        1.07        1.65      0.99 o 
  -4   4   4        2.63        3.01      0.88 o 
  -3   4   4        0.65        0.64      0.39 o 
  -2   4   4        6.09        6.25      0.48 o 
  -1   4   4       56.67       56.66      1.25 o 
   0   4   4      156.26      163.56      2.23 o 
   1   4   4       66.47       64.22      1.94 o 
   2   4   4        4.22        3.99      0.46 o 
   3   4   4      141.12      116.46      2.78 o 
   4   4   4        0.76        0.55      0.88 o 
   5   4   4       18.99       15.65      2.20 o 
  -6   5   4        0.09        0.88      0.99 o 
  -5   5   4       19.82       17.11      2.54 o 
  -4   5   4       58.99       56.03      2.15 o 
  -3   5   4        6.21        4.90      0.74 o 
  -2   5   4        0.18        0.32      0.34 o 
  -1   5   4      257.56      247.18      3.09 o 
   0   5   4       10.04        9.04      0.61 o 
   1   5   4       17.82       15.55      1.43 o 
   2   5   4       38.79       28.25      1.03 o 
   3   5   4        9.96        9.42      0.95 o 
   4   5   4        3.00        1.54      0.99 o 
  -5   6   4        0.69        0.43      0.58 o 
  -4   6   4       37.46       34.71      2.26 o 
  -3   6   4        1.17        1.79      0.58 o 
  -2   6   4        0.20        0.42      0.42 o 
  -1   6   4      132.00      123.08      2.73 o 
   0   6   4        4.92        5.35      0.74 o 
   1   6   4       15.81       14.25      0.80 o 
   2   6   4       86.36       75.90      2.24 o 
   4   6   4        0.91        0.11      0.88 o 
  -5   7   4       29.95       32.04      1.95 o 
  -4   7   4        5.79        3.75      0.82 o 
  -3   7   4        0.21        0.21      0.50 o 
  -2   7   4       47.33       40.83      1.75 o 
  -1   7   4       12.94       13.46      1.05 o 
   0   7   4        0.10        0.26      0.32 o 
   1   7   4       22.01       21.51      0.97 o 
   2   7   4        3.86        3.86      1.10 o 
   3   7   4        0.05        1.10      0.99 o 
   4   7   4        8.15       11.36      1.98 o 
  -5   8   4       22.33       24.25      2.65 o 
  -4   8   4        2.98        4.20      0.99 o 
  -3   8   4        1.53        0.75      0.61 o 
  -2   8   4       10.12        7.82      0.97 o 
  -1   8   4        0.10        0.33      0.47 o 
   0   8   4        0.46        0.28      0.47 o 
   1   8   4       13.45       14.98      1.21 o 
   2   8   4        7.72        9.37      1.65 o 
   3   8   4        0.32        0.11      0.99 o 
  -4   9   4        0.34        1.03      0.74 o 
  -3   9   4        0.08       -0.22      0.62 o 
  -2   9   4       52.94       58.19      2.30 o 
  -1   9   4        3.26        3.75      0.78 o 
   0   9   4        0.01        0.11      0.47 o 
   1   9   4        0.97        0.88      0.88 o 
   2   9   4        1.21        1.21      0.99 o 
  -3  10   4        3.42        3.80      0.97 o 
  -2  10   4        0.08        0.45      0.66 o 
  -1  10   4        0.56        0.38      0.58 o 
   2  10   4        8.07        9.81      1.87 o 
  -2  11   4        7.31        6.06      1.65 o 
  -1  11   4        5.38        5.29      1.54 o 
  -1 -14   5        1.43        1.54      1.10 o 
   0 -14   5        0.15        0.33      0.88 o 
   1 -14   5       40.17       34.18      3.09 o 
   2 -14   5        0.01        0.22      1.10 o 
   3 -14   5       15.39       14.66      2.09 o 
  -2 -13   5        0.36        0.03      0.58 o 
  -1 -13   5        1.01        2.54      1.10 o 
   0 -13   5       17.07       17.09      2.20 o 
   1 -13   5        0.27        0.66      0.88 o 
   2 -13   5        0.02        0.06      0.62 o 
   3 -13   5        0.05       -0.44      0.58 o 
  -3 -12   5        2.05        1.05      0.70 o 
  -2 -12   5        5.47        4.39      1.87 o 
  -1 -12   5        0.29        0.50      0.53 o 
   0 -12   5       69.58       70.56      3.64 o 
   1 -12   5       15.51       14.69      1.27 o 
   2 -12   5        3.54        5.72      2.04 o 
   3 -12   5       85.61       90.27      2.99 o 
   4 -12   5       20.43       18.30      1.98 o 
  -4 -11   5        3.50        6.06      1.65 o 
  -3 -11   5        1.43        1.95      0.74 o 
  -2 -11   5       13.58       12.90      1.16 o 
  -1 -11   5        1.19        0.31      0.42 o 
   0 -11   5        9.71       10.42      0.98 o 
   1 -11   5       10.77        8.81      0.97 o 
   2 -11   5        0.57       -0.07      0.50 o 
   3 -11   5        1.96        2.89      1.21 o 
   4 -11   5        2.94        2.61      0.82 o 
   5 -11   5        0.26        0.77      1.10 o 
  -4 -10   5        0.08        1.30      0.72 o 
  -3 -10   5       21.08       20.83      1.82 o 
  -2 -10   5        3.67        2.14      0.61 o 
  -1 -10   5       54.61       41.37      1.66 o 
   0 -10   5       62.43       62.36      1.96 o 
   1 -10   5        0.87        0.61      0.47 o 
   2 -10   5      122.80      130.69      3.11 o 
   3 -10   5        4.16        3.64      0.78 o 
   4 -10   5        3.61        1.88      0.94 o 
   5 -10   5        2.90        2.59      0.94 o 
  -4  -9   5       10.47       10.86      1.21 o 
  -3  -9   5       30.00       27.68      1.56 o 
  -2  -9   5        0.16        0.61      0.47 o 
  -1  -9   5       24.96       19.06      1.13 o 
   0  -9   5       22.11       21.48      0.85 o 
   1  -9   5        1.79        0.70      0.35 o 
   2  -9   5        2.70        3.13      0.66 o 
   3  -9   5       27.67       29.67      1.55 o 
   4  -9   5        1.62        1.23      0.66 o 
   5  -9   5        0.55        0.72      0.66 o 
  -5  -8   5        5.17        6.59      1.49 o 
  -4  -8   5       16.34       17.32      1.40 o 
  -3  -8   5        0.96        1.27      0.47 o 
  -2  -8   5       43.18       33.02      1.48 o 
  -1  -8   5       31.44       32.41      1.36 o 
   0  -8   5        0.00       -0.21      0.21 o 
   1  -8   5       51.79       52.69      1.25 o 
   2  -8   5      116.82      112.99      2.61 o 
   3  -8   5      106.62      103.57      2.92 o 
   4  -8   5        0.00       -0.51      0.77 o 
   5  -8   5        2.82        1.21      0.99 o 
  -5  -7   5       15.11       16.91      2.09 o 
  -4  -7   5        8.28        7.69      1.01 o 
  -3  -7   5        9.33        8.26      1.05 o 
  -2  -7   5       29.80       23.65      1.17 o 
  -1  -7   5       10.68       11.07      0.55 o 
   0  -7   5        0.09        0.19      0.23 o 
   2  -7   5      136.69      134.97      2.01 o 
   3  -7   5       30.62       31.29      1.44 o 
   4  -7   5        1.01        0.70      0.50 o 
   5  -7   5        0.06        0.01      0.61 o 
   6  -7   5        0.87        1.37      0.85 o 
  -6  -6   5        2.03        0.44      1.10 o 
  -5  -6   5        6.30        6.28      1.05 o 
  -4  -6   5       30.67       25.99      1.48 o 
  -3  -6   5       41.60       34.26      1.52 o 
  -2  -6   5        0.00        0.66      0.39 o 
  -1  -6   5       13.82       12.80      1.25 o 
   0  -6   5        0.02        0.62      0.23 o 
   1  -6   5      426.17      412.47      3.94 o 
   2  -6   5      387.47      399.47      4.74 o 
   3  -6   5       55.53       56.34      1.79 o 
   4  -6   5        2.48        2.92      1.82 o 
   5  -6   5      230.54      233.38      4.64 o 
   6  -6   5       19.80       22.49      1.71 o 
  -6  -5   5       11.00       11.77      2.04 o 
  -5  -5   5        2.02        1.50      0.66 o 
  -4  -5   5       31.64       27.03      2.54 o 
  -3  -5   5       31.20       28.54      1.33 o 
  -2  -5   5        0.00        0.14      0.18 o 
  -1  -5   5       20.95       29.58      0.76 o 
   0  -5   5        0.75        1.27      0.23 o 
   1  -5   5       42.46       41.90      0.93 o 
   2  -5   5      109.43      108.33      1.71 o 
   3  -5   5       14.36       12.82      1.20 o 
   4  -5   5        5.09        6.23      0.82 o 
   5  -5   5        4.81        7.00      0.97 o 
   6  -5   5        0.23       -0.70      0.72 o 
  -6  -4   5        3.24        2.56      0.99 o 
  -5  -4   5       82.71       79.14      2.81 o 
  -4  -4   5       25.32       22.97      1.87 o 
  -3  -4   5        0.50        0.49      0.37 o 
  -2  -4   5        0.60        0.22      0.17 o 
  -1  -4   5       16.98       20.12      0.60 o 
   0  -4   5      179.61      187.15      2.56 o 
   1  -4   5      507.89      545.73      4.64 o 
   2  -4   5      399.83      403.55      4.53 o 
   3  -4   5        1.14        0.86      0.29 o 
   4  -4   5      424.78      426.90      4.67 o 
   5  -4   5        8.94       10.79      1.16 o 
  -6  -3   5        4.74        6.39      1.65 o 
  -5  -3   5        2.19        2.32      0.70 o 
  -4  -3   5       14.51       15.03      1.08 o 
  -3  -3   5        2.28        2.13      0.48 o 
  -2  -3   5      149.68      170.49      2.08 o 
  -1  -3   5       49.79       62.00      1.07 o 
   0  -3   5       29.80       33.39      0.99 o 
   1  -3   5       77.13       76.34      1.18 o 
   2  -3   5       21.23       15.72      0.63 o 
   3  -3   5        9.60        8.01      0.57 o 
   4  -3   5       17.01       16.89      0.89 o 
   5  -3   5       13.46       13.67      1.17 o 
  -6  -2   5       21.79       25.25      2.65 o 
  -5  -2   5        0.89        0.22      0.77 o 
  -4  -2   5       17.07       17.66      1.17 o 
  -3  -2   5        2.04        2.94      0.39 o 
  -2  -2   5        0.00        0.03      0.16 o 
  -1  -2   5       25.15       29.21      0.71 o 
   0  -2   5      287.76      314.71      4.75 o 
   1  -2   5      416.18      392.84      3.44 o 
   2  -2   5        1.29        1.71      0.50 o 
   3  -2   5      260.35      240.72      3.74 o 
   4  -2   5       66.13       64.82      1.95 o 
  -6  -1   5       76.36       81.36      4.41 o 
  -5  -1   5        0.69        0.77      0.77 o 
  -4  -1   5        2.34        5.39      0.65 o 
  -3  -1   5      204.47      217.55      2.73 o 
  -2  -1   5       22.37       26.06      0.78 o 
  -1  -1   5        1.40        1.75      0.24 o 
   0  -1   5       78.47       75.34      1.60 o 
   1  -1   5       81.25       79.81      1.71 o 
   2  -1   5        3.03        3.49      0.40 o 
   3  -1   5      272.07      260.88      3.11 o 
   4  -1   5       63.75       61.41      1.55 o 
   5  -1   5        4.29        4.30      1.10 o 
  -6   0   5        0.60       -0.22      0.88 o 
  -5   0   5       24.90       26.02      2.32 o 
  -4   0   5       14.78       13.38      0.76 o 
  -3   0   5        0.49        0.67      0.68 o 
  -2   0   5        0.97        1.20      0.27 o 
  -1   0   5       80.99       85.58      1.30 o 
   0   0   5       10.10        7.10      0.83 o 
   1   0   5        3.71        3.82      0.41 o 
   2   0   5        3.52        2.29      0.31 o 
   3   0   5      292.15      279.03      3.35 o 
   4   0   5       35.04       30.64      1.12 o 
  -6   1   5        0.42        0.99      0.99 o 
  -4   1   5       81.70       80.73      2.65 o 
  -3   1   5       31.68       31.83      1.21 o 
  -2   1   5       36.21       33.71      0.93 o 
  -1   1   5       56.77       61.61      1.15 o 
   0   1   5       51.48       47.91      0.89 o 
   1   1   5       18.97       20.54      0.89 o 
   2   1   5      331.72      323.57      3.41 o 
   3   1   5       33.00       29.49      1.65 o 
   4   1   5        5.93        3.93      1.32 o 
   5   1   5        7.64        9.26      1.65 o 
  -6   2   5        1.77        2.87      1.32 o 
  -5   2   5        6.71        5.91      0.89 o 
  -4   2   5       10.27       11.93      1.01 o 
  -3   2   5       77.81       78.27      1.85 o 
  -2   2   5       12.20       11.63      1.10 o 
  -1   2   5        3.75        5.08      0.62 o 
   0   2   5       18.23       20.36      0.68 o 
   1   2   5        3.68        4.84      0.39 o 
   2   2   5       35.25       35.24      1.00 o 
   3   2   5       57.16       42.81      1.24 o 
   4   2   5        9.44        8.38      1.43 o 
   5   2   5        2.71        5.40      1.43 o 
  -6   3   5        1.27        0.33      0.99 o 
  -5   3   5       19.23       21.77      1.51 o 
  -4   3   5       37.91       42.53      1.75 o 
  -3   3   5        0.83        0.44      0.39 o 
  -2   3   5       42.42       42.28      1.09 o 
  -1   3   5       56.62       53.57      1.20 o 
   0   3   5       96.85      100.65      1.65 o 
   1   3   5       13.71       17.56      0.69 o 
   2   3   5        2.75        3.00      0.42 o 
   3   3   5        1.98        1.43      0.77 o 
   4   3   5       36.57       47.52      2.98 o 
   5   3   5        1.39        1.32      1.10 o 
  -6   4   5        0.16       -0.03      0.61 o 
  -5   4   5        6.49        5.27      0.89 o 
  -4   4   5       38.40       35.48      1.67 o 
  -3   4   5        1.29        0.94      0.99 o 
  -2   4   5        1.08        0.61      0.39 o 
  -1   4   5       16.95       19.09      0.80 o 
   0   4   5        5.55        5.16      0.51 o 
   1   4   5       59.49       57.50      1.34 o 
   2   4   5       36.12       27.92      1.27 o 
   3   4   5        0.29        0.44      0.66 o 
   5   4   5       70.53       82.35      4.30 o 
  -5   5   5        0.51        1.00      0.66 o 
  -4   5   5       43.16       40.88      1.83 o 
  -3   5   5        3.30        2.98      0.66 o 
  -2   5   5       33.67       30.05      3.64 o 
  -1   5   5      116.40      112.51      1.98 o 
   0   5   5       11.60       12.34      1.04 o 
   1   5   5        5.39        5.91      0.57 o 
   2   5   5        0.56        0.19      0.94 o 
   3   5   5        7.89        7.17      1.43 o 
   4   5   5        0.02        1.76      1.10 o 
  -5   6   5        0.00        1.09      0.66 o 
  -4   6   5        0.28        0.17      0.55 o 
  -3   6   5        2.37        2.39      1.21 o 
  -2   6   5        8.10        8.69      0.93 o 
  -1   6   5        9.10        7.09      0.82 o 
   0   6   5       44.78       45.68      1.33 o 
   1   6   5        5.89        4.50      0.77 o 
   2   6   5        4.76        1.87      0.88 o 
   3   6   5        1.85        2.87      1.21 o 
   4   6   5        0.02        0.11      0.88 o 
  -5   7   5       57.44       58.52      2.57 o 
  -4   7   5        2.14        1.43      0.70 o 
  -3   7   5        7.35        8.41      1.01 o 
  -2   7   5       60.75       53.26      2.06 o 
  -1   7   5        0.04        0.12      0.42 o 
   0   7   5       10.73       12.08      1.43 o 
   1   7   5        4.67        2.91      0.69 o 
   2   7   5        2.38        1.87      0.99 o 
   3   7   5        5.24        6.50      1.54 o 
  -4   8   5        1.45        1.47      0.74 o 
  -3   8   5        4.39        2.85      1.43 o 
  -2   8   5        2.21        1.69      0.66 o 
  -1   8   5        0.60        0.65      0.58 o 
   0   8   5        0.34        0.11      0.77 o 
   1   8   5        3.35        1.87      0.99 o 
   3   8   5        9.59       14.00      2.09 o 
  -3   9   5       22.62       19.83      1.64 o 
  -2   9   5        8.75        8.49      1.65 o 
  -1   9   5        0.37       -0.22      0.88 o 
   0   9   5        5.75        6.84      1.54 o 
   1   9   5        1.54        2.76      1.10 o 
   2   9   5       10.33       15.88      2.09 o 
  -2  10   5        5.95        7.39      1.65 o 
  -1  10   5        0.99        0.44      0.88 o 
  -1 -14   6       16.37       19.84      2.54 o 
   0 -14   6       28.36       29.88      2.87 o 
   1 -14   6       18.23       19.51      2.43 o 
   2 -14   6        2.08        3.20      1.43 o 
   3 -14   6       50.51       57.44      3.64 o 
  -2 -13   6       21.01       23.31      1.67 o 
  -1 -13   6        2.65        2.54      1.10 o 
   0 -13   6        0.14        0.00      0.77 o 
   1 -13   6        6.00        6.39      1.54 o 
   2 -13   6        0.30        0.80      0.69 o 
   3 -13   6       29.25       35.07      2.06 o 
  -3 -12   6        1.41        1.51      0.74 o 
  -2 -12   6        3.85        3.59      0.86 o 
  -1 -12   6       38.44       33.47      1.82 o 
   0 -12   6        4.94        4.96      1.32 o 
   1 -12   6        0.07        1.01      0.61 o 
   2 -12   6       93.88       90.88      2.90 o 
   3 -12   6       54.55       53.87      2.38 o 
   4 -12   6        3.21        3.13      0.97 o 
  -4 -11   6        5.93        8.10      1.21 o 
  -3 -11   6       12.49       10.02      2.32 o 
  -2 -11   6        0.08        0.07      0.45 o 
  -1 -11   6       52.64       49.68      3.25 o 
   0 -11   6       60.17       58.48      1.99 o 
   1 -11   6        1.62        1.30      0.61 o 
   2 -11   6      113.51      114.45      7.11 o 
   3 -11   6        0.36        1.18      0.66 o 
   4 -11   6        0.01       -0.17      0.62 o 
   5 -11   6        0.02        1.10      1.21 o 
  -4 -10   6        1.87        2.39      0.94 o 
  -3 -10   6        0.45        1.27      0.62 o 
  -2 -10   6       16.30       12.09      1.13 o 
  -1 -10   6      116.09      107.50      2.76 o 
   0 -10   6        0.63        1.27      0.50 o 
   1 -10   6       63.07       67.30      2.10 o 
   2 -10   6      105.62      112.87      2.88 o 
   3 -10   6       10.35       10.55      1.13 o 
   4 -10   6        3.68        2.72      1.43 o 
   5 -10   6        6.44        5.68      1.09 o 
  -4  -9   6        0.83        0.22      0.83 o 
  -3  -9   6        9.57        7.77      0.97 o 
  -2  -9   6      112.48       95.83      4.24 o 
  -1  -9   6       32.33       35.02      1.54 o 
   0  -9   6        1.23        1.38      0.37 o 
   1  -9   6      133.31      130.39      2.16 o 
   2  -9   6        2.25        2.04      0.58 o 
   3  -9   6       38.36       36.04      1.67 o 
   4  -9   6        0.00        0.50      0.53 o 
   5  -9   6        0.41        0.05      0.99 o 
  -5  -8   6        0.21        0.77      0.69 o 
  -4  -8   6       10.49        8.10      1.05 o 
  -3  -8   6        5.92        5.14      1.05 o 
  -2  -8   6      125.84       97.57      2.57 o 
  -1  -8   6        0.30       -0.06      0.31 o 
   0  -8   6        2.12        3.26      0.45 o 
   1  -8   6       61.49       64.09      1.42 o 
   2  -8   6      172.44      176.18      3.35 o 
   3  -8   6       28.52       27.31      1.82 o 
   4  -8   6       13.04       11.23      1.13 o 
   5  -8   6       70.23       68.42      3.31 o 
  -5  -7   6        6.14        6.38      1.08 o 
  -4  -7   6       13.84       14.36      3.31 o 
  -3  -7   6       45.68       32.66      1.87 o 
  -2  -7   6        1.28       -0.17      0.28 o 
  -1  -7   6       10.56       12.21      0.57 o 
   0  -7   6      104.02      108.44      1.78 o 
   1  -7   6        4.13        7.23      0.53 o 
   2  -7   6       24.61       22.68      0.83 o 
   3  -7   6        6.25        6.86      0.82 o 
   4  -7   6        4.72        4.19      2.15 o 
   5  -7   6       62.37       63.84      2.48 o 
   6  -7   6        0.07       -0.33      0.99 o 
  -5  -6   6       15.50       15.14      1.98 o 
  -4  -6   6       11.77        9.43      1.76 o 
  -3  -6   6        8.86        5.73      0.78 o 
  -2  -6   6        1.25        2.42      0.50 o 
  -1  -6   6       15.65       21.11      1.71 o 
   0  -6   6        5.50        4.18      0.52 o 
   1  -6   6      179.65      187.24      2.40 o 
   2  -6   6       37.83       41.45      1.09 o 
   3  -6   6       11.25       10.33      1.18 o 
   4  -6   6       25.09       25.50      1.40 o 
   5  -6   6       55.64       59.40      2.29 o 
   6  -6   6       12.98       10.91      1.98 o 
  -6  -5   6       16.57       18.08      2.32 o 
  -5  -5   6        3.75        3.08      0.88 o 
  -4  -5   6        0.96        0.70      0.50 o 
  -3  -5   6       27.08       19.66      1.13 o 
  -2  -5   6       77.50       88.54      1.44 o 
  -1  -5   6       35.30       53.43      1.10 o 
   0  -5   6        6.69        8.37      0.46 o 
   1  -5   6      172.67      188.00      2.30 o 
   2  -5   6        8.72        9.13      0.75 o 
   3  -5   6       10.47        7.91      0.57 o 
   4  -5   6      241.88      232.38      4.16 o 
   5  -5   6        2.75        2.32      1.10 o 
   6  -5   6        0.10       -0.44      0.88 o 
  -6  -4   6        5.22        4.94      1.05 o 
  -5  -4   6        5.58        4.86      0.94 o 
  -4  -4   6        0.84        0.81      0.50 o 
  -3  -4   6        9.94       11.13      0.89 o 
  -2  -4   6        5.20       22.31      0.71 o 
  -1  -4   6       28.13       33.31      1.01 o 
   0  -4   6       10.92       11.13      0.50 o 
   1  -4   6     1069.47     1161.28      8.83 o 
   2  -4   6        0.11        0.11      0.21 o 
   3  -4   6        0.88        0.66      0.32 o 
   4  -4   6      150.84      144.32      2.47 o 
   5  -4   6        0.06        0.99      0.88 o 
  -6  -3   6        0.27       -0.11      0.88 o 
  -5  -3   6        5.19        5.19      1.16 o 
  -4  -3   6        6.73        5.05      0.78 o 
  -3  -3   6      113.03      135.04      3.90 o 
  -2  -3   6       27.49       31.08      0.86 o 
  -1  -3   6       56.13       60.44      1.77 o 
   0  -3   6      902.74      981.32      9.08 o 
   1  -3   6       38.50       44.34      0.88 o 
   2  -3   6        0.65        1.37      0.31 o 
   3  -3   6      147.17      138.75      2.17 o 
   4  -3   6        3.52        4.52      0.70 o 
  -6  -2   6        1.98        1.43      0.99 o 
  -5  -2   6        4.98        5.50      0.99 o 
  -4  -2   6        8.41        8.99      2.76 o 
  -3  -2   6       12.11       18.98      0.79 o 
  -2  -2   6       39.46       38.20      0.97 o 
  -1  -2   6      216.50      215.73      2.38 o 
   0  -2   6     1235.96     1320.47     12.27 o 
   1  -2   6       66.29       64.40      1.82 o 
   2  -2   6        7.57       10.47      0.55 o 
   3  -2   6      169.16      166.03      2.41 o 
   4  -2   6       89.66       89.39      2.45 o 
   5  -2   6        0.42        1.26      0.88 o 
  -6  -1   6        7.69        6.28      1.65 o 
  -5  -1   6        0.01        0.22      0.66 o 
  -4  -1   6       50.57       54.82      1.45 o 
  -3  -1   6        0.29        0.11      0.25 o 
  -2  -1   6       70.18       73.39      1.40 o 
  -1  -1   6      274.61      303.40      3.03 o 
   0  -1   6      299.11      310.51      7.99 o 
   1  -1   6        0.93        0.11      0.23 o 
   2  -1   6        2.98        4.58      0.61 o 
   3  -1   6        0.63        0.95      0.31 o 
   4  -1   6        1.53        2.85      0.83 o 
   5  -1   6        0.16        0.22      0.77 o 
  -5   0   6        1.13        1.43      0.88 o 
  -4   0   6        0.04        0.17      0.31 o 
  -3   0   6       30.87       31.05      1.00 o 
  -2   0   6       23.78       22.33      0.78 o 
  -1   0   6      254.80      265.93      2.99 o 
   0   0   6      108.96      109.60      2.18 o 
   1   0   6        4.21        3.47      0.50 o 
   2   0   6      101.46       93.06      1.77 o 
   3   0   6       92.69       85.27      3.14 o 
   4   0   6       14.73       15.71      1.54 o 
   5   0   6        2.28        3.42      1.21 o 
  -6   1   6        0.00        0.33      0.88 o 
  -5   1   6        7.33        6.06      1.32 o 
  -4   1   6       65.50       66.10      2.26 o 
  -3   1   6       43.13       46.55      1.25 o 
  -2   1   6       16.21       18.68      0.84 o 
  -1   1   6      175.14      185.28      2.32 o 
   0   1   6        1.33        1.06      0.19 o 
   1   1   6       30.56       35.46      0.79 o 
   2   1   6        0.14       -0.11      0.99 o 
   3   1   6       56.46       47.20      1.74 o 
   4   1   6        2.87        2.09      0.99 o 
  -6   2   6        0.28        1.10      0.99 o 
  -5   2   6        1.57        1.76      0.69 o 
  -4   2   6        7.03        6.38      0.82 o 
  -3   2   6        9.55       11.10      1.16 o 
  -2   2   6        8.19        9.86      0.61 o 
  -1   2   6       24.56       23.44      0.85 o 
   1   2   6       22.20       19.23      1.05 o 
   2   2   6       24.08       23.66      1.19 o 
   3   2   6       72.77       62.26      2.06 o 
   4   2   6       11.75       13.12      1.76 o 
   5   2   6       17.63       18.74      2.32 o 
  -6   3   6        0.80       -0.11      0.88 o 
  -5   3   6       52.58       60.02      3.86 o 
  -4   3   6        7.68        5.29      0.82 o 
  -3   3   6        0.06       -0.10      0.34 o 
  -2   3   6       43.59       46.80      1.24 o 
  -1   3   6       15.61       20.45      0.84 o 
   0   3   6        1.40        1.81      0.43 o 
   1   3   6       17.83       19.60      1.13 o 
   2   3   6      166.26      139.29      3.03 o 
   3   3   6       26.20       21.06      2.09 o 
   4   3   6       20.04       23.59      2.43 o 
   5   3   6       16.25       22.49      2.65 o 
  -5   4   6        0.00        0.53      0.58 o 
  -4   4   6        0.12        0.30      0.50 o 
  -3   4   6        0.07       -0.26      0.37 o 
  -2   4   6        2.16        1.87      0.55 o 
  -1   4   6       15.90       18.94      0.84 o 
   0   4   6        0.28        0.51      0.77 o 
   1   4   6      134.26      124.07      2.80 o 
   2   4   6       80.38       74.62      4.85 o 
   3   4   6       29.28       30.87      2.43 o 
   4   4   6        3.98        1.54      1.10 o 
  -5   5   6        1.92        1.63      0.74 o 
  -4   5   6        2.25        2.20      0.69 o 
  -3   5   6        8.62        8.67      0.97 o 
  -2   5   6       30.08       27.46      1.40 o 
  -1   5   6        3.03        2.61      0.46 o 
   0   5   6       12.58        9.90      1.87 o 
   1   5   6       81.79       82.60      2.41 o 
   2   5   6       41.62       39.25      2.65 o 
   3   5   6        3.68        4.96      1.32 o 
  -5   6   6        9.84       11.64      1.76 o 
  -4   6   6        1.69        1.87      0.70 o 
  -3   6   6        0.53        0.35      0.53 o 
  -2   6   6       12.59       10.51      1.16 o 
  -1   6   6        2.43        1.76      0.77 o 
   0   6   6       22.96       21.38      1.28 o 
   1   6   6       26.81       27.43      1.52 o 
   2   6   6        6.49        6.39      1.43 o 
   3   6   6        6.13        6.84      1.65 o 
  -4   7   6        1.18        1.80      0.82 o 
  -3   7   6        4.09        1.60      1.38 o 
  -2   7   6       29.58       27.78      2.43 o 
  -1   7   6        0.90        0.11      0.77 o 
   0   7   6        8.66        9.92      1.54 o 
   1   7   6       27.87       28.55      1.60 o 
   2   7   6       23.85       32.96      2.76 o 
  -3   8   6        0.34        0.77      0.88 o 
  -2   8   6        0.22        0.88      0.99 o 
  -1   8   6        3.18        3.86      1.21 o 
   0   8   6        2.20        1.87      0.99 o 
   1   8   6        0.05        1.10      0.99 o 
  -2   9   6        5.41        5.29      1.43 o 
  -1   9   6        0.46        0.22      0.88 o 
  -2 -14   7       30.04       35.28      2.98 o 
  -1 -14   7       28.95       38.36      3.20 o 
   0 -14   7       11.49       12.68      2.09 o 
   1 -14   7        1.02        1.43      1.10 o 
   2 -14   7        0.29        0.88      1.10 o 
   3 -14   7       28.48       31.31      2.87 o 
  -2 -13   7       26.87       34.20      2.59 o 
  -1 -13   7        7.35        5.74      0.97 o 
   0 -13   7        3.13        2.65      1.10 o 
   1 -13   7        6.03        5.84      1.43 o 
   2 -13   7        1.84        1.41      0.83 o 
   3 -13   7        0.38        0.50      0.70 o 
  -3 -12   7        8.82        8.54      1.21 o 
  -2 -12   7       36.02       39.87      1.99 o 
  -1 -12   7       21.15       18.16      1.36 o 
   0 -12   7       55.13       51.93      3.09 o 
   1 -12   7        4.07        2.83      0.74 o 
   2 -12   7      150.07      160.28      3.84 o 
   3 -12   7        7.68       11.60      2.65 o 
   4 -12   7        0.30       -0.66      0.66 o 
  -4 -11   7        1.10        0.99      0.70 o 
  -3 -11   7       15.77       15.63      1.43 o 
  -2 -11   7        3.15        3.08      0.74 o 
  -1 -11   7        8.25        7.07      0.93 o 
   0 -11   7        3.56        3.33      0.69 o 
   1 -11   7        1.53        1.16      0.55 o 
   2 -11   7       27.08       29.10      1.63 o 
   3 -11   7        6.00        7.57      1.05 o 
   4 -11   7        0.08        0.94      0.70 o 
  -4 -10   7        0.00        0.10      0.58 o 
  -3 -10   7       10.48       11.33      1.17 o 
  -2 -10   7       34.05       29.36      1.98 o 
  -1 -10   7      134.30      133.34      3.12 o 
   0 -10   7        3.39        3.52      0.72 o 
   1 -10   7      331.80      350.59      5.29 o 
   2 -10   7       29.50       28.04      1.60 o 
   3 -10   7        2.10        2.39      0.74 o 
   4 -10   7       29.91       33.82      5.13 o 
   5 -10   7        0.51        0.66      0.78 o 
  -4  -9   7        3.08        3.44      0.86 o 
  -3  -9   7        9.61       10.92      1.13 o 
  -2  -9   7       36.41       26.74      1.40 o 
  -1  -9   7       44.18       44.37      1.67 o 
   0  -9   7        0.53        0.59      0.29 o 
   1  -9   7      373.81      409.11      4.49 o 
   2  -9   7       91.11       93.28      2.49 o 
   3  -9   7        3.14        2.97      0.74 o 
   4  -9   7        8.85        8.06      1.08 o 
   5  -9   7        0.66        0.61      0.70 o 
  -5  -8   7        1.80        0.56      0.74 o 
  -4  -8   7        2.71        3.62      1.16 o 
  -3  -8   7       39.28       36.09      2.20 o 
  -2  -8   7       29.63       28.70      1.60 o 
  -1  -8   7        0.94        1.13      0.32 o 
   0  -8   7      328.95      320.67      3.64 o 
   1  -8   7      295.41      304.50      3.58 o 
   2  -8   7        1.07        0.92      0.36 o 
   3  -8   7        5.98        5.68      0.82 o 
   4  -8   7        0.71        0.39      0.55 o 
   5  -8   7       41.46       42.77      3.09 o 
  -5  -7   7        0.21        0.69      0.77 o 
  -4  -7   7        0.94       -0.20      0.45 o 
  -3  -7   7       99.34       83.00      2.49 o 
  -2  -7   7      180.81      177.78      3.43 o 
  -1  -7   7        2.30        2.56      0.57 o 
   0  -7   7      814.44      818.04      6.96 o 
   1  -7   7       49.89       47.28      1.19 o 
   2  -7   7        0.23        0.23      0.29 o 
   3  -7   7        1.82        1.82      0.55 o 
   4  -7   7        1.21        1.18      0.58 o 
   5  -7   7        0.83       -0.11      0.88 o 
  -5  -6   7        4.73        5.23      1.54 o 
  -4  -6   7       21.12       18.72      1.36 o 
  -3  -6   7       18.13       16.96      1.16 o 
  -2  -6   7        3.73        5.35      0.66 o 
  -1  -6   7       98.97       95.51      2.81 o 
   0  -6   7      316.07      315.27      3.38 o 
   1  -6   7       15.73       20.13      0.97 o 
   2  -6   7      103.94      110.20      1.88 o 
   3  -6   7        2.50        3.41      0.48 o 
   4  -6   7      333.21      332.28      7.94 o 
   5  -6   7       13.91       17.64      2.20 o 
  -6  -5   7        0.02        0.00      1.10 o 
  -5  -5   7       11.67       12.18      1.28 o 
  -4  -5   7      107.47       97.57      2.98 o 
  -3  -5   7      101.81       95.73      2.49 o 
  -2  -5   7        1.29        5.27      0.99 o 
  -1  -5   7      602.38      560.65      5.05 o 
   0  -5   7       32.51       32.35      0.87 o 
   1  -5   7       18.14       20.31      0.80 o 
   2  -5   7       13.26       12.87      0.65 o 
   3  -5   7        0.55        0.33      0.28 o 
   4  -5   7       39.32       39.14      2.54 o 
   5  -5   7        6.96        7.50      1.54 o 
   6  -5   7        6.71        7.17      1.65 o 
  -6  -4   7        2.28        1.10      1.10 o 
  -5  -4   7        4.21        4.41      0.94 o 
  -4  -4   7       11.06       10.95      1.49 o 
  -3  -4   7        0.09        1.21      0.47 o 
  -2  -4   7        5.03        8.04      0.86 o 
  -1  -4   7       23.21       20.40      0.91 o 
   0  -4   7      158.78      177.06      2.11 o 
   1  -4   7      403.10      419.58      3.91 o 
   2  -4   7       22.82       23.91      0.95 o 
   3  -4   7      574.33      553.56      6.93 o 
   4  -4   7        5.41        5.55      0.78 o 
  -6  -3   7        0.42       -0.22      0.99 o 
  -5  -3   7       27.19       26.48      1.87 o 
  -4  -3   7        1.49        0.67      0.50 o 
  -3  -3   7        3.87        4.19      0.45 o 
  -2  -3   7       40.68       36.84      1.01 o 
  -1  -3   7      113.50      114.59      1.70 o 
   0  -3   7        0.17        0.39      0.18 o 
   1  -3   7      165.08      155.91      2.77 o 
   2  -3   7        0.02       -0.06      0.31 o 
   3  -3   7      750.22      711.27      8.26 o 
   4  -3   7       24.01       23.67      1.32 o 
   5  -3   7        7.25        5.62      1.32 o 
  -6  -2   7        0.61        0.88      0.99 o 
  -5  -2   7        4.32        1.54      0.99 o 
  -4  -2   7        4.78        4.76      0.74 o 
  -3  -2   7        3.00        3.55      0.49 o 
  -2  -2   7       34.01       33.99      0.97 o 
  -1  -2   7      130.33      140.61      2.80 o 
   0  -2   7        4.08        4.94      0.58 o 
   1  -2   7       33.49       31.23      1.49 o 
   2  -2   7      191.31      171.46      3.16 o 
   3  -2   7      173.61      167.89      3.27 o 
   4  -2   7       34.84       36.64      1.67 o 
   5  -2   7        5.14        5.29      1.32 o 
  -6  -1   7        1.17        1.21      1.10 o 
  -5  -1   7        5.18        5.51      1.32 o 
  -4  -1   7       21.87       21.25      0.99 o 
  -3  -1   7        1.18        0.95      0.34 o 
  -2  -1   7        2.06        1.31      0.32 o 
  -1  -1   7      170.95      178.65      2.20 o 
   0  -1   7      211.23      208.42      3.35 o 
   1  -1   7        0.13        0.35      0.28 o 
   2  -1   7     1842.52     1768.91     17.42 o 
   3  -1   7        6.19        7.04      0.82 o 
   4  -1   7       10.86       10.03      1.01 o 
   5  -1   7        7.16        8.71      1.65 o 
  -6   0   7        6.66        6.84      1.54 o 
  -4   0   7        0.24        0.11      0.39 o 
  -3   0   7        0.89        1.00      0.50 o 
  -2   0   7        5.33        5.84      0.49 o 
  -1   0   7       97.54      102.65      2.80 o 
   0   0   7       14.66       14.85      2.15 o 
   1   0   7        0.54        0.98      0.42 o 
   2   0   7      141.30      136.42      2.92 o 
   3   0   7        0.86        0.66      0.47 o 
   4   0   7        1.07        1.44      0.58 o 
   5   0   7        0.65        1.21      1.10 o 
  -6   1   7        0.77        0.55      0.99 o 
  -5   1   7       23.10       22.16      2.20 o 
  -4   1   7        6.86        6.76      0.99 o 
  -3   1   7       21.13       23.38      0.95 o 
  -2   1   7      206.34      215.09      3.48 o 
  -1   1   7       12.11       11.88      0.85 o 
   1   1   7      718.49      697.00      8.07 o 
   2   1   7        9.36        8.36      0.82 o 
   3   1   7       16.29       17.26      1.24 o 
   4   1   7        7.56        5.62      1.43 o 
   5   1   7       16.69       24.69      2.54 o 
  -5   2   7        1.02        0.66      0.55 o 
  -4   2   7        4.82        4.69      0.77 o 
  -3   2   7        5.87        5.92      1.27 o 
  -2   2   7       72.36       76.55      1.61 o 
  -1   2   7        0.71        0.28      0.27 o 
   0   2   7        1.62        1.92      0.66 o 
   1   2   7        0.11       -0.22      0.39 o 
   2   2   7       42.08       35.96      1.55 o 
   3   2   7        4.22        5.65      0.85 o 
   4   2   7        3.32        3.75      1.21 o 
  -5   3   7        0.27       -0.50      0.55 o 
  -4   3   7        6.97        8.19      1.43 o 
  -3   3   7       74.81       77.99      2.29 o 
  -2   3   7        1.39        2.04      0.40 o 
  -1   3   7        0.07        3.58      1.16 o 
   0   3   7       21.97       22.58      1.93 o 
   1   3   7       11.68       10.35      0.97 o 
   2   3   7        0.20        0.39      0.50 o 
   3   3   7       17.93       18.85      2.09 o 
   4   3   7        7.00       10.47      1.87 o 
  -5   4   7        0.12        0.17      0.58 o 
  -4   4   7        0.66        0.17      0.55 o 
  -3   4   7        2.77        2.57      0.66 o 
  -2   4   7        0.00        0.11      0.55 o 
  -1   4   7        9.65        9.56      0.89 o 
   0   4   7       23.30       22.58      1.60 o 
   1   4   7       32.93       29.86      1.48 o 
   2   4   7       15.07       13.61      1.16 o 
   3   4   7        4.01        2.43      1.10 o 
   4   4   7        2.66        3.64      1.32 o 
  -5   5   7        0.32        0.38      0.66 o 
  -4   5   7        2.02        1.60      0.66 o 
  -3   5   7        4.34        5.12      0.86 o 
  -2   5   7        0.91        0.00      0.66 o 
  -1   5   7        7.51        7.70      1.21 o 
   0   5   7        0.15        0.18      0.66 o 
   1   5   7       24.15       25.43      1.48 o 
   2   5   7        0.05        0.00      0.66 o 
   3   5   7        3.20        2.09      1.21 o 
  -4   6   7        2.34        1.98      1.10 o 
  -3   6   7        0.27       -0.22      0.77 o 
  -2   6   7        4.04        2.43      0.99 o 
  -1   6   7        3.92        4.30      1.21 o 
   0   6   7        0.06        0.28      0.50 o 
   1   6   7       18.02       17.21      2.54 o 
   2   6   7        0.06        0.11      0.99 o 
   3   6   7       24.01       21.06      2.54 o 
  -3   7   7        8.24        4.08      1.32 o 
  -2   7   7        0.05        0.55      0.88 o 
  -1   7   7        0.36        1.10      0.88 o 
   0   7   7       42.67       44.43      2.87 o 
   1   7   7        8.12        5.84      1.43 o 
   2   7   7        8.91        5.95      1.65 o 
  -2   8   7        0.68        0.66      1.10 o 
  -1   8   7        7.44       10.80      1.87 o 
   0   8   7        6.25        6.72      1.54 o 
  -1   9   7       17.24       17.20      2.32 o 
  -2 -14   8       14.42       20.62      2.43 o 
  -1 -14   8        2.93        5.84      1.65 o 
   0 -14   8        0.07        0.11      0.88 o 
   1 -14   8       16.01       18.96      2.32 o 
   2 -14   8        6.96        6.72      1.76 o 
  -2 -13   8       13.81       17.71      1.56 o 
  -1 -13   8        3.97        3.57      0.89 o 
   0 -13   8        1.51        0.99      0.88 o 
   1 -13   8        3.13        1.98      1.10 o 
   2 -13   8       47.18       51.11      2.29 o 
   3 -13   8        1.20       -0.03      0.74 o 
  -3 -12   8        8.19       10.64      1.33 o 
  -2 -12   8        0.62        0.17      0.62 o 
  -1 -12   8       31.23       34.71      1.75 o 
   0 -12   8       23.95       22.82      2.20 o 
   1 -12   8       19.01       17.24      1.32 o 
   2 -12   8        8.91       10.57      1.21 o 
   3 -12   8        7.11        5.65      1.05 o 
   4 -12   8       13.69       13.03      2.20 o 
  -4 -11   8       15.24       16.21      2.20 o 
  -3 -11   8       20.08       20.34      1.55 o 
  -2 -11   8       82.84       73.60      2.57 o 
  -1 -11   8        3.50        2.65      0.70 o 
   0 -11   8        4.87        5.76      0.82 o 
   1 -11   8      132.18      137.24      3.23 o 
   2 -11   8        0.36        0.64      0.58 o 
   3 -11   8       11.25       10.60      2.65 o 
   4 -11   8        6.29        7.16      1.60 o 
  -4 -10   8        1.11        1.64      0.77 o 
  -3 -10   8       17.41       15.04      1.54 o 
  -2 -10   8       71.45       65.09      2.30 o 
  -1 -10   8        2.99        3.69      0.99 o 
   0 -10   8        4.36        3.50      0.66 o 
   1 -10   8       35.26       38.31      1.29 o 
   2 -10   8       14.52       15.92      1.21 o 
   3 -10   8        0.02        0.17      0.50 o 
   4 -10   8       11.06       11.13      1.87 o 
  -4  -9   8        9.39        9.91      1.32 o 
  -3  -9   8       78.73       61.62      2.33 o 
  -2  -9   8        7.81        5.37      0.82 o 
  -1  -9   8       12.35       11.38      1.49 o 
   0  -9   8      131.22      125.36      2.18 o 
   1  -9   8        1.70        3.45      0.51 o 
   2  -9   8       60.06       55.28      1.95 o 
   3  -9   8        5.93        5.92      0.89 o 
   4  -9   8       12.33       13.12      1.98 o 
   5  -9   8        2.48        2.87      1.32 o 
  -5  -8   8        0.45        0.61      0.70 o 
  -4  -8   8       13.16       12.80      1.25 o 
  -3  -8   8       20.71       19.99      1.40 o 
  -2  -8   8       21.18       19.57      1.21 o 
  -1  -8   8        1.44        2.66      0.39 o 
   0  -8   8       96.46      101.89      2.33 o 
   1  -8   8       57.21       64.06      1.51 o 
   2  -8   8        0.51        1.22      0.36 o 
   3  -8   8       28.80       24.70      1.60 o 
   4  -8   8        0.76       -0.22      0.77 o 
   5  -8   8        0.98        0.77      1.10 o 
  -5  -7   8        0.26        0.27      0.66 o 
  -4  -7   8        4.93        2.85      0.83 o 
  -3  -7   8       58.78       53.57      5.57 o 
  -2  -7   8        4.07        3.96      0.66 o 
  -1  -7   8       44.80       53.15      1.82 o 
   0  -7   8       79.20       80.75      1.58 o 
   1  -7   8       11.91       10.91      0.88 o 
   2  -7   8        0.54        0.47      0.29 o 
   3  -7   8       78.76       76.29      3.42 o 
   4  -7   8       55.87       55.34      3.20 o 
   5  -7   8        0.49        0.66      0.99 o 
  -5  -6   8        0.33       -0.32      0.61 o 
  -4  -6   8        0.02        0.44      0.72 o 
  -3  -6   8       54.71       52.00      4.30 o 
  -2  -6   8        0.91        7.78      1.82 o 
  -1  -6   8      138.95      132.91      2.05 o 
   0  -6   8        4.39        3.66      0.58 o 
   1  -6   8       25.30       22.48      1.00 o 
   2  -6   8       38.29       36.66      1.44 o 
   3  -6   8       12.37       10.17      0.93 o 
   4  -6   8        1.53        1.76      0.99 o 
   5  -6   8       14.80       16.65      2.09 o 
  -5  -5   8        0.12       -0.06      0.61 o 
  -4  -5   8       64.07       59.21      3.36 o 
  -3  -5   8        6.20       11.18      1.32 o 
  -2  -5   8        9.02        9.96      0.82 o 
  -1  -5   8      310.03      307.64      4.04 o 
   0  -5   8      407.80      412.29      4.00 o 
   1  -5   8        4.51        4.30      0.83 o 
   2  -5   8      111.93       96.57      3.20 o 
   3  -5   8      105.26       96.37      2.49 o 
   4  -5   8        2.88        1.43      0.94 o 
  -5  -4   8        0.08        0.34      0.58 o 
  -4  -4   8       10.29       13.01      1.16 o 
  -2  -4   8       60.00       58.73      1.34 o 
  -1  -4   8      271.99      267.50      3.03 o 
   0  -4   8       74.25       73.15      1.87 o 
   1  -4   8        0.00       -0.05      0.33 o 
   2  -4   8        4.49        2.47      0.50 o 
   3  -4   8       66.42       65.23      2.20 o 
   4  -4   8        2.47        3.23      1.16 o 
   5  -4   8        5.75        8.49      1.54 o 
  -6  -3   8        4.26        4.63      1.54 o 
  -5  -3   8       33.46       35.01      1.83 o 
  -4  -3   8       15.27       18.02      1.28 o 
  -3  -3   8        8.41        9.14      0.64 o 
  -2  -3   8      371.17      374.20      4.01 o 
  -1  -3   8      299.20      305.66      3.76 o 
   0  -3   8       47.78       47.73      1.52 o 
   1  -3   8       46.46       46.74      1.76 o 
   2  -3   8       26.48       25.28      1.25 o 
   3  -3   8        2.62        2.09      0.94 o 
   4  -3   8        0.83        1.32      0.55 o 
   5  -3   8        3.08        6.84      1.54 o 
  -6  -2   8        1.96        2.87      1.32 o 
  -5  -2   8        0.03       -0.66      0.66 o 
  -4  -2   8        0.44        0.66      0.47 o 
  -3  -2   8        2.47        3.34      0.80 o 
  -2  -2   8      166.91      168.84      2.40 o 
  -1  -2   8       21.82       24.60      1.13 o 
   0  -2   8      156.74      158.50      3.00 o 
   1  -2   8        0.07        0.28      0.31 o 
   2  -2   8      332.09      313.59      4.75 o 
   3  -2   8       64.25       61.08      2.03 o 
   4  -2   8        0.81        0.63      0.50 o 
   5  -2   8       17.35       19.29      2.20 o 
  -5  -1   8        3.46        1.76      0.99 o 
  -4  -1   8        0.09       -0.08      0.35 o 
  -3  -1   8       65.22       72.25      1.68 o 
  -2  -1   8        1.73        1.85      0.50 o 
  -1  -1   8       85.70       88.53      2.22 o 
   0  -1   8       14.53       14.11      0.94 o 
   1  -1   8        0.03        2.13      0.47 o 
   2  -1   8       90.10       84.30      2.26 o 
   3  -1   8       12.25       11.45      1.05 o 
   4  -1   8        0.00        0.22      0.55 o 
   5  -1   8       62.23       69.78      3.86 o 
  -5   0   8        0.84        0.33      0.88 o 
  -4   0   8        0.10       -0.11      0.39 o 
  -3   0   8        0.03        0.08      0.29 o 
  -2   0   8        1.99        2.39      0.41 o 
  -1   0   8      118.73      120.53      2.70 o 
   0   0   8        1.14        1.54      0.77 o 
   1   0   8      366.64      351.87      5.22 o 
   2   0   8        0.09       -0.31      0.44 o 
   3   0   8       10.99       12.01      1.08 o 
   4   0   8        0.99        1.05      0.62 o 
   5   0   8        5.25        5.51      1.54 o 
  -5   1   8        7.86        6.95      1.43 o 
  -4   1   8        0.64        1.68      0.58 o 
  -3   1   8       16.53       17.48      0.91 o 
  -2   1   8       74.15       77.15      2.18 o 
  -1   1   8       68.69       73.18      2.06 o 
   0   1   8        0.54        4.72      1.32 o 
   1   1   8      601.64      578.15      7.36 o 
   2   1   8      105.19       98.86      2.65 o 
   3   1   8        1.57        1.09      0.58 o 
   4   1   8      130.74      145.85      5.62 o 
  -5   2   8        0.24        0.61      0.62 o 
  -4   2   8       11.73       12.13      2.70 o 
  -3   2   8        0.00       -0.22      0.39 o 
  -2   2   8       23.03       21.88      1.24 o 
  -1   2   8        5.95        7.13      2.04 o 
   0   2   8       70.32       67.21      2.48 o 
   1   2   8       89.26       81.29      2.38 o 
   2   2   8        9.29        9.84      1.54 o 
   3   2   8        7.51       10.07      1.21 o 
   4   2   8        1.37        3.20      1.32 o 
  -5   3   8        2.45        3.35      0.82 o 
  -4   3   8        0.03        0.23      0.61 o 
  -3   3   8       49.41       49.50      2.87 o 
  -2   3   8        9.61       11.80      1.21 o 
  -1   3   8        3.29        3.58      0.83 o 
   0   3   8      635.47      621.25      7.95 o 
   1   3   8       57.31       54.82      2.76 o 
   2   3   8        0.67        1.32      0.55 o 
   3   3   8       27.10       27.23      2.54 o 
   4   3   8        6.81        7.28      1.76 o 
  -5   4   8        0.22       -0.11      0.88 o 
  -4   4   8        0.01       -0.77      0.77 o 
  -3   4   8        0.55       -0.11      0.66 o 
  -2   4   8       12.60       13.56      1.76 o 
  -1   4   8        0.14       -0.04      0.44 o 
   0   4   8       43.25       41.58      1.75 o 
   1   4   8        1.05        1.15      0.83 o 
   2   4   8        5.24        4.00      0.86 o 
   3   4   8        5.15        6.17      1.54 o 
  -4   5   8       23.27       22.49      2.43 o 
  -3   5   8        0.15       -0.55      0.55 o 
  -2   5   8        0.03       -0.55      0.66 o 
  -1   5   8      165.52      177.60      5.73 o 
   0   5   8        1.23        0.71      0.58 o 
   1   5   8        1.28        0.49      0.58 o 
   2   5   8       11.26       11.91      1.87 o 
   3   5   8        5.94        8.05      1.87 o 
  -3   6   8        0.95        1.32      0.99 o 
  -2   6   8        0.30       -0.77      0.77 o 
  -1   6   8        1.42        1.10      0.88 o 
   0   6   8        0.11       -0.28      0.55 o 
   1   6   8        0.00       -0.51      0.58 o 
   2   6   8        5.00        6.06      1.65 o 
  -2   7   8        0.87        0.99      1.10 o 
  -1   7   8        1.64        1.65      1.10 o 
   0   7   8        9.50       10.36      1.76 o 
   1   7   8       19.18       21.83      2.43 o 
  -1   8   8        0.00       -0.88      0.88 o 
   0   8   8        0.46        0.22      0.88 o 
  -1 -14   9        1.02        0.11      0.88 o 
   0 -14   9        0.21        0.33      0.88 o 
   1 -14   9        5.25        5.18      1.43 o 
   2 -14   9        1.72        3.53      1.32 o 
  -2 -13   9        1.23        1.18      0.74 o 
  -1 -13   9        5.96        6.64      1.87 o 
   0 -13   9       35.19       42.44      2.98 o 
   1 -13   9        1.65        1.32      0.99 o 
   2 -13   9        0.12        0.17      0.70 o 
   3 -13   9        2.71        2.16      1.05 o 
  -3 -12   9        4.87        4.69      1.43 o 
  -2 -12   9        0.04        0.01      0.61 o 
  -1 -12   9       27.92       31.42      2.54 o 
   0 -12   9       13.04       14.65      1.24 o 
   1 -12   9       27.88       32.05      2.70 o 
   2 -12   9        2.80        2.90      1.27 o 
   3 -12   9        0.04        0.26      0.66 o 
   4 -12   9        8.90        9.15      1.98 o 
  -3 -11   9       26.77       29.05      1.83 o 
  -2 -11   9       10.29       10.76      1.16 o 
  -1 -11   9        4.52        4.64      0.86 o 
   0 -11   9        2.88        4.23      0.99 o 
   1 -11   9       96.71      101.90      2.77 o 
   2 -11   9       22.40       27.88      1.65 o 
   3 -11   9        0.65       -0.55      0.88 o 
   4 -11   9       12.86       13.12      2.09 o 
  -4 -10   9        0.03        0.13      0.61 o 
  -3 -10   9        4.31        3.47      0.82 o 
  -2 -10   9       13.81       10.74      1.49 o 
  -1 -10   9       16.24       16.06      1.17 o 
   0 -10   9       67.70       69.29      2.18 o 
   1 -10   9       13.06       14.03      1.05 o 
   2 -10   9       32.58       34.54      1.63 o 
   3 -10   9       65.82       67.36      3.53 o 
   4 -10   9        0.68        1.76      1.10 o 
  -4  -9   9       29.25       32.21      1.94 o 
  -3  -9   9        8.26        6.38      0.97 o 
  -2  -9   9       38.68       35.54      1.67 o 
  -1  -9   9        2.97        2.88      0.61 o 
   0  -9   9      679.78      703.67      6.67 o 
   1  -9   9       30.60       32.33      1.16 o 
   2  -9   9        0.60        0.55      0.77 o 
   3  -9   9       37.13       34.18      2.54 o 
   4  -9   9        0.04        0.44      0.88 o 
   5  -9   9        4.09        2.87      1.21 o 
  -5  -8   9        0.64        0.62      1.05 o 
  -4  -8   9        2.58        1.73      0.69 o 
  -3  -8   9       13.83       14.62      1.24 o 
  -2  -8   9       17.25       17.44      1.16 o 
  -1  -8   9       41.95       44.22      1.23 o 
   0  -8   9       15.06       17.15      0.82 o 
   1  -8   9       57.01       56.21      1.44 o 
   2  -8   9       48.43       43.79      1.66 o 
   3  -8   9        0.30       -0.11      0.66 o 
   4  -8   9        2.64        3.09      1.10 o 
   5  -8   9        8.02        8.05      1.76 o 
  -5  -7   9        7.25        7.31      2.59 o 
  -4  -7   9       89.46       81.56      2.73 o 
  -3  -7   9       74.67       75.28      2.40 o 
  -2  -7   9        2.05        5.44      0.74 o 
  -1  -7   9     1048.19      995.22      8.37 o 
   0  -7   9        0.08        0.16      0.27 o 
   1  -7   9      110.54      107.96      2.53 o 
   2  -7   9       55.32       43.13      2.20 o 
   3  -7   9        1.26        0.74      0.42 o 
   4  -7   9       12.01       11.47      1.76 o 
   5  -7   9       10.50       10.69      1.98 o 
  -5  -6   9        0.11       -0.06      0.66 o 
  -4  -6   9       32.17       31.38      1.71 o 
  -3  -6   9       10.08       12.13      1.05 o 
  -2  -6   9        2.70        3.20      0.58 o 
  -1  -6   9        6.07        7.60      0.58 o 
   0  -6   9        0.20        0.18      0.39 o 
   1  -6   9        0.02        0.31      0.34 o 
   2  -6   9        4.56        3.67      0.83 o 
   3  -6   9       35.04       31.86      1.98 o 
   5  -6   9        2.01        2.98      1.21 o 
  -5  -5   9       65.47       64.92      2.61 o 
  -4  -5   9        4.92        4.98      0.94 o 
  -3  -5   9        1.47        1.79      0.58 o 
  -2  -5   9      454.71      445.90      4.66 o 
  -1  -5   9       55.85       52.40      1.66 o 
   0  -5   9      202.42      200.16      3.50 o 
   1  -5   9       13.92        8.67      0.94 o 
   2  -5   9        2.24        2.27      0.83 o 
   3  -5   9       57.70       55.17      1.94 o 
   4  -5   9       14.81       15.49      1.32 o 
   5  -5   9        7.17        9.15      1.76 o 
  -5  -4   9        0.09        0.37      0.66 o 
  -4  -4   9        2.08        1.54      0.62 o 
  -3  -4   9        0.07        0.20      0.42 o 
  -2  -4   9       58.20       58.86      1.43 o 
  -1  -4   9       46.64       48.54      1.98 o 
   0  -4   9        0.21       -0.06      0.31 o 
   1  -4   9       34.59       30.70      1.36 o 
   2  -4   9        6.68        7.94      0.86 o 
   3  -4   9        0.03        0.33      0.39 o 
   4  -4   9       20.13       22.71      1.60 o 
   5  -4   9       24.21       27.56      2.54 o 
  -5  -3   9        9.49       10.03      1.21 o 
  -4  -3   9        0.10        0.43      0.50 o 
  -3  -3   9       59.91       61.46      1.56 o 
  -2  -3   9       85.61       91.72      2.32 o 
  -1  -3   9        0.00        0.00      0.31 o 
   0  -3   9       10.18       14.48      0.97 o 
   1  -3   9       45.19       39.83      1.52 o 
   2  -3   9      691.94      655.96      8.14 o 
   3  -3   9        2.94        2.86      0.66 o 
   4  -3   9        6.51        7.19      2.09 o 
   5  -3   9       36.16       44.10      2.10 o 
  -5  -2   9        0.08       -0.33      0.77 o 
  -4  -2   9        0.00       -0.42      0.42 o 
  -3  -2   9       17.40       19.85      0.99 o 
  -2  -2   9        3.64        4.20      0.69 o 
  -1  -2   9       48.50       43.21      1.60 o 
   0  -2   9       43.04       45.15      1.64 o 
   1  -2   9       22.29       20.39      1.17 o 
   2  -2   9        0.89        5.73      1.10 o 
   3  -2   9       53.27       53.04      5.29 o 
   4  -2   9       60.87       61.56      2.33 o 
   5  -2   9        0.00        0.00      0.99 o 
  -4  -1   9       17.72       18.70      1.54 o 
  -3  -1   9       51.29       55.20      1.91 o 
  -2  -1   9      154.63      158.88      4.30 o 
  -1  -1   9        3.93        4.36      1.16 o 
   0  -1   9       94.08       84.55      2.30 o 
   1  -1   9      846.63      828.10      9.58 o 
   2  -1   9        4.94        4.96      0.78 o 
   3  -1   9       22.27       20.04      1.36 o 
   4  -1   9       32.74       40.03      1.90 o 
   5  -1   9        3.99        3.09      1.32 o 
  -5   0   9        0.51       -0.33      0.77 o 
  -4   0   9        0.06       -0.44      0.55 o 
  -3   0   9       16.33       15.73      1.17 o 
  -2   0   9       39.47       38.70      1.64 o 
  -1   0   9        4.25        5.80      0.78 o 
   0   0   9       22.01       21.09      1.76 o 
   1   0   9        5.24        6.39      1.21 o 
   2   0   9        0.00        0.00      0.39 o 
   3   0   9       47.47       48.27      2.02 o 
   4   0   9        4.37        6.00      2.04 o 
  -4   1   9       17.71       21.39      2.09 o 
  -3   1   9      117.79      126.01      4.52 o 
  -2   1   9        3.49        3.47      0.66 o 
  -1   1   9       16.69       18.40      1.21 o 
   0   1   9      192.14      190.29      3.82 o 
   1   1   9       25.67       23.51      1.40 o 
   2   1   9       23.41       19.61      1.38 o 
   3   1   9       13.80       17.71      1.49 o 
   4   1   9        1.33        0.55      0.99 o 
  -5   2   9        0.02        0.22      0.99 o 
  -4   2   9        9.03        9.92      1.65 o 
  -3   2   9        2.72        2.54      0.88 o 
  -2   2   9        1.08        1.82      0.58 o 
  -1   2   9        1.50        1.21      0.77 o 
   0   2   9        9.29        7.89      0.94 o 
   1   2   9       28.55       26.85      1.48 o 
   2   2   9       14.09       16.32      1.32 o 
   3   2   9        8.70        9.78      1.19 o 
   4   2   9        0.00       -0.66      0.66 o 
  -4   3   9       10.95       13.56      1.87 o 
  -3   3   9       13.60       13.34      1.87 o 
  -2   3   9        3.01        1.98      0.88 o 
  -1   3   9        6.60        6.12      0.87 o 
   0   3   9       51.57       51.89      3.53 o 
   1   3   9        0.45        0.22      0.47 o 
   2   3   9        4.21        5.47      1.21 o 
   3   3   9       24.90       24.58      2.54 o 
  -4   4   9        4.02        3.53      1.32 o 
  -3   4   9        1.40        0.66      0.88 o 
  -2   4   9        7.25        6.06      1.43 o 
  -1   4   9        2.20        2.91      0.74 o 
   0   4   9        6.36        6.38      0.97 o 
   1   4   9        1.55        0.53      0.61 o 
   2   4   9        0.47        0.25      1.05 o 
   3   4   9       19.69       20.40      2.43 o 
  -3   5   9        3.10        2.98      1.21 o 
  -2   5   9        1.31        1.65      1.10 o 
  -1   5   9       63.81       73.53      3.86 o 
   0   5   9       24.97       25.01      1.87 o 
   1   5   9        1.84        2.13      0.83 o 
   2   5   9       64.52       74.53      4.19 o 
  -2   6   9        0.23        1.32      1.10 o 
  -1   6   9        2.74        4.52      1.43 o 
   0   6   9        0.01       -0.22      0.88 o 
   1   6   9        2.35        4.02      1.32 o 
  -1   7   9       19.00       18.63      2.43 o 
   0   7   9        1.62        1.21      1.10 o 
  -1 -14  10        3.65        3.09      1.21 o 
   0 -14  10        7.85        8.82      1.76 o 
   1 -14  10        2.15        4.08      1.32 o 
  -2 -13  10        8.08        9.20      1.43 o 
  -1 -13  10        6.31        8.49      1.13 o 
   0 -13  10       19.50       21.50      2.20 o 
   1 -13  10        0.02        0.00      0.77 o 
   2 -13  10        6.56        5.29      1.43 o 
   3 -13  10        5.15        4.52      1.54 o 
  -3 -12  10       14.33       11.34      1.40 o 
  -2 -12  10        7.49        6.65      1.05 o 
  -1 -12  10       10.66        9.11      1.09 o 
   0 -12  10        0.41       -0.07      0.50 o 
   1 -12  10        2.24        2.27      0.88 o 
   2 -12  10        0.02        0.33      0.88 o 
   3 -12  10        9.66        9.48      1.87 o 
  -3 -11  10       19.51       19.38      1.60 o 
  -2 -11  10        3.48        3.12      0.82 o 
  -1 -11  10       56.06       55.63      2.70 o 
   0 -11  10        0.56        0.00      0.47 o 
   1 -11  10       21.02       19.73      1.87 o 
   2 -11  10        2.07        2.43      0.99 o 
   3 -11  10        4.70        3.42      1.32 o 
   4 -11  10        3.64        1.98      1.32 o 
  -4 -10  10       13.80       15.96      1.76 o 
  -3 -10  10        0.37        0.48      0.61 o 
  -2 -10  10        1.95        1.51      0.72 o 
  -1 -10  10        0.06        0.25      0.42 o 
   0 -10  10        2.56        2.46      0.51 o 
   1 -10  10       14.63       15.99      1.17 o 
   2 -10  10        4.19        4.19      1.21 o 
   3 -10  10        2.04        1.54      1.10 o 
   4 -10  10        7.00        6.84      1.76 o 
  -4  -9  10        0.06       -0.22      0.99 o 
  -3  -9  10        1.20        0.81      0.61 o 
  -2  -9  10       62.72       66.31      5.68 o 
  -1  -9  10        1.14        1.32      0.55 o 
   0  -9  10        0.67        0.42      0.42 o 
   1  -9  10        0.87        0.39      0.47 o 
   2  -9  10       10.74        7.56      1.43 o 
   3  -9  10       43.20       39.47      2.76 o 
   4  -9  10        1.04        0.33      0.99 o 
  -4  -8  10        2.31        1.14      0.71 o 
  -3  -8  10       41.52       37.88      1.82 o 
  -2  -8  10        0.29        0.20      0.94 o 
  -1  -8  10       34.49       36.17      1.17 o 
   0  -8  10        0.73        0.11      0.55 o 
   1  -8  10        0.00        0.33      0.39 o 
   2  -8  10        1.06        0.55      0.55 o 
   3  -8  10       15.10       14.88      1.87 o 
   4  -8  10        7.71        5.95      1.54 o 
  -5  -7  10       13.38       18.48      1.63 o 
  -4  -7  10        2.31        1.76      1.16 o 
  -3  -7  10        6.79        6.22      1.76 o 
  -2  -7  10        2.63        2.52      0.72 o 
  -1  -7  10      185.82      185.48      3.50 o 
   0  -7  10       43.98       43.39      2.26 o 
   1  -7  10        7.27        4.89      0.74 o 
   2  -7  10      131.34      106.60      2.73 o 
   3  -7  10        1.62        1.87      0.55 o 
   4  -7  10        0.01        1.10      0.99 o 
   5  -7  10       21.22       25.47      2.76 o 
  -5  -6  10        1.36        2.65      0.86 o 
  -4  -6  10       23.80       23.63      1.63 o 
  -3  -6  10        0.51        0.56      0.50 o 
  -2  -6  10       37.85       39.92      1.56 o 
  -1  -6  10       40.16       38.26      3.09 o 
   0  -6  10       14.02       14.02      1.00 o 
   1  -6  10       16.13       16.96      1.13 o 
   2  -6  10        0.13        0.39      0.55 o 
   3  -6  10        6.97        7.90      0.99 o 
   4  -6  10        5.33        5.84      1.43 o 
   5  -6  10        6.90        6.72      1.65 o 
  -5  -5  10       12.48       11.29      1.36 o 
  -4  -5  10       16.81       15.41      1.28 o 
  -3  -5  10        3.63        2.09      0.99 o 
  -2  -5  10      738.69      748.30      8.76 o 
  -1  -5  10       94.98       92.06      3.42 o 
   0  -5  10        1.56        2.20      0.83 o 
   1  -5  10      149.89      105.02      2.61 o 
   2  -5  10        0.66        0.74      0.42 o 
   3  -5  10       13.08       13.78      1.16 o 
   4  -5  10       11.97       12.12      1.43 o 
   5  -5  10        1.78        1.98      1.21 o 
  -5  -4  10        0.31        0.11      0.62 o 
  -4  -4  10        1.02        0.55      0.58 o 
  -3  -4  10        2.65        2.20      0.99 o 
  -2  -4  10       41.43       40.41      1.61 o 
  -1  -4  10       31.35       32.11      1.43 o 
   0  -4  10        1.01        1.05      0.45 o 
   1  -4  10       21.33       21.54      2.20 o 
   2  -4  10       12.91       11.45      1.05 o 
   3  -4  10        5.50        5.46      0.86 o 
   4  -4  10        3.25        2.75      0.74 o 
   5  -4  10        0.01        0.33      0.88 o 
  -4  -3  10        1.62        1.65      1.10 o 
  -3  -3  10      569.51      606.74      7.81 o 
  -2  -3  10        1.71        2.74      1.27 o 
  -1  -3  10       35.29       37.95      1.55 o 
   0  -3  10       57.93       41.92      2.43 o 
   1  -3  10        0.31        0.31      0.39 o 
   2  -3  10        9.72       10.59      1.01 o 
   3  -3  10        2.68        2.83      1.49 o 
   4  -3  10        0.04       -0.09      0.50 o 
  -4  -2  10        0.72        1.32      0.88 o 
  -3  -2  10        9.95       10.96      1.05 o 
  -2  -2  10        9.99        9.71      1.87 o 
  -1  -2  10        7.60        6.47      0.82 o 
   0  -2  10       24.21       19.22      1.21 o 
   1  -2  10       83.41       74.77      2.37 o 
   2  -2  10       15.39       18.15      2.15 o 
   3  -2  10        3.39        3.72      0.78 o 
   4  -2  10        0.00        0.31      0.58 o 
  -4  -1  10      114.43      133.06      4.63 o 
  -3  -1  10       37.15       38.96      1.75 o 
  -2  -1  10       16.72       16.10      1.21 o 
  -1  -1  10        0.30        0.14      0.42 o 
   0  -1  10        1.34        2.16      0.55 o 
   1  -1  10      133.54      124.72      3.12 o 
   2  -1  10        9.76       10.31      2.92 o 
   3  -1  10        7.11        6.94      1.01 o 
   4  -1  10       92.62      102.13      4.02 o 
  -4   0  10       53.08       61.74      3.31 o 
  -3   0  10        0.15        0.44      0.50 o 
  -2   0  10        4.84        3.86      0.74 o 
  -1   0  10        0.16       -0.33      0.39 o 
   0   0  10       21.01       21.92      1.36 o 
   1   0  10        0.52       -0.34      0.34 o 
   2   0  10       33.24       34.74      1.71 o 
   3   0  10        1.16        0.11      0.53 o 
   4   0  10        2.02        0.99      1.10 o 
  -4   1  10       25.61       26.24      2.43 o 
  -3   1  10        1.18        0.55      0.66 o 
  -2   1  10        5.68        5.84      0.86 o 
  -1   1  10        0.02        0.11      0.47 o 
   0   1  10      633.56      639.90      8.46 o 
   1   1  10        9.89       10.39      1.09 o 
   2   1  10       23.40       23.22      1.56 o 
   3   1  10      104.34      126.99      6.34 o 
  -4   2  10        0.00       -0.66      0.77 o 
  -3   2  10        0.11        0.11      0.77 o 
  -2   2  10        6.53        5.78      0.89 o 
  -1   2  10        6.75        7.08      1.21 o 
   0   2  10        0.68        0.22      0.47 o 
   1   2  10       29.98       30.41      1.67 o 
   2   2  10        8.87        9.80      1.17 o 
   3   2  10       12.93       11.49      1.32 o 
  -4   3  10       17.43       17.86      2.20 o 
  -3   3  10        1.31        1.10      0.88 o 
  -2   3  10        1.63        0.55      0.88 o 
  -1   3  10      477.46      488.41      7.28 o 
   0   3  10        0.29        0.46      0.61 o 
   1   3  10       22.19       26.39      1.67 o 
   2   3  10       24.00       31.76      1.91 o 
  -3   4  10        2.76        6.39      1.54 o 
  -2   4  10       11.92       14.33      1.98 o 
  -1   4  10       12.49       12.57      1.87 o 
   0   4  10        3.75        5.13      0.97 o 
   1   4  10       13.71       13.59      1.76 o 
   2   4  10       11.24       14.95      1.47 o 
  -2   5  10       82.75       90.29      4.63 o 
  -1   5  10       11.24        9.48      1.87 o 
   0   5  10        4.94        3.57      0.89 o 
   1   5  10        0.20        0.28      0.70 o 
   0   6  10        6.14        7.28      1.76 o 
  -1 -14  11        0.61       -0.44      0.88 o 
  -2 -13  11       20.58       19.31      5.90 o 
  -1 -13  11       36.52       42.28      2.10 o 
   2 -13  11       20.01       27.89      2.65 o 
  -3 -12  11        0.02        0.77      0.99 o 
  -2 -12  11        0.02        0.32      0.66 o 
  -1 -12  11        0.07        0.72      0.62 o 
   0 -12  11        6.42        7.06      1.43 o 
   2 -12  11        0.08        0.22      0.88 o 
   3 -12  11        8.12        9.81      1.87 o 
  -3 -11  11       13.64       13.75      2.59 o 
  -2 -11  11       21.30       25.21      3.91 o 
  -1 -11  11       28.99       31.53      2.54 o 
   0 -11  11        5.82        5.40      1.32 o 
   1 -11  11       28.55       32.01      1.60 o 
   2 -11  11       12.06       13.56      1.87 o 
   3 -11  11        0.76       -0.66      0.88 o 
  -4 -10  11        0.03       -0.77      0.77 o 
  -3 -10  11        8.31        8.84      1.43 o 
  -2 -10  11        1.26        1.07      0.58 o 
  -1 -10  11        5.57        6.28      1.43 o 
   0 -10  11        1.30        0.67      0.47 o 
   1 -10  11       17.56       17.84      3.03 o 
   3 -10  11        1.22        2.43      1.21 o 
   4 -10  11        2.75        2.54      1.43 o 
  -4  -9  11        3.10        2.63      0.85 o 
  -3  -9  11        0.72        2.05      0.88 o 
  -2  -9  11       43.30       41.23      2.76 o 
  -1  -9  11       60.86       57.22      3.20 o 
   0  -9  11       27.87       30.67      1.47 o 
   1  -9  11        1.71        2.86      0.66 o 
   2  -9  11       25.95       22.31      1.40 o 
  -4  -8  11       21.47       24.77      1.79 o 
  -3  -8  11        1.93        3.09      1.21 o 
  -2  -8  11        0.84        1.98      0.99 o 
  -1  -8  11       19.55       22.07      1.27 o 
   0  -8  11       11.16       10.02      0.97 o 
   1  -8  11       66.58       64.91      2.18 o 
   2  -8  11        6.46        7.11      0.89 o 
   3  -8  11        6.06        5.29      1.32 o 
   4  -8  11        0.08       -0.77      0.77 o 
  -4  -7  11        0.03       -0.33      0.88 o 
  -3  -7  11       44.31       48.18      3.09 o 
  -2  -7  11       70.67       68.90      3.53 o 
  -1  -7  11       13.58       13.98      1.06 o 
   0  -7  11       36.58       34.88      1.54 o 
   1  -7  11      101.80       84.91      2.45 o 
   2  -7  11        2.37        1.67      0.66 o 
   3  -7  11       32.26       32.34      1.63 o 
   4  -7  11       33.41       38.81      2.98 o 
  -5  -6  11        2.56        2.65      1.32 o 
  -4  -6  11        0.00        0.00      0.77 o 
  -3  -6  11        0.01        0.11      0.77 o 
  -2  -6  11       49.58       50.04      2.98 o 
  -1  -6  11        4.20        5.08      0.77 o 
   0  -6  11       26.90       23.63      2.32 o 
   1  -6  11       12.37       13.05      1.05 o 
   2  -6  11       27.01       28.12      1.48 o 
   3  -6  11        0.00        0.48      0.50 o 
   4  -6  11       14.42       15.99      2.09 o 
  -5  -5  11        1.53        0.55      1.10 o 
  -4  -5  11       22.13       20.73      2.32 o 
  -3  -5  11       29.95       29.44      2.54 o 
  -2  -5  11        0.36        0.39      0.83 o 
  -1  -5  11       48.60       43.44      3.36 o 
   0  -5  11      100.53       84.71      2.45 o 
   1  -5  11       56.00       44.12      1.75 o 
   2  -5  11        8.09       11.08      1.05 o 
   3  -5  11       20.73       23.28      1.52 o 
   4  -5  11       14.26       12.97      2.43 o 
  -5  -4  11        1.27       -0.77      0.99 o 
  -4  -4  11        0.27        0.33      0.99 o 
  -3  -4  11       32.44       31.20      2.43 o 
  -2  -4  11        6.90        8.63      1.93 o 
  -1  -4  11       14.24       12.47      1.05 o 
   0  -4  11        4.89        5.14      0.78 o 
   1  -4  11       47.77       38.73      1.67 o 
   2  -4  11        0.51        0.33      0.47 o 
   3  -4  11       10.26       10.70      1.27 o 
   4  -4  11       24.90       26.60      1.75 o 
  -4  -3  11       13.26       11.36      1.76 o 
  -3  -3  11       49.62       50.99      2.76 o 
  -2  -3  11        4.42        5.03      1.82 o 
  -1  -3  11       26.02       22.73      1.40 o 
   0  -3  11      158.87      132.96      4.08 o 
   1  -3  11        7.48        6.85      0.86 o 
   2  -3  11        6.63        7.81      0.97 o 
   3  -3  11       40.61       39.18      1.91 o 
   4  -3  11       13.85       12.45      1.33 o 
  -4  -2  11       11.00       11.47      1.87 o 
  -3  -2  11        2.42        2.49      0.70 o 
  -2  -2  11       10.22       10.14      1.05 o 
  -1  -2  11        1.66        1.15      0.53 o 
   0  -2  11       18.58       16.19      1.21 o 
   1  -2  11        5.75        6.17      1.21 o 
   2  -2  11       24.77       24.24      1.52 o 
   3  -2  11       40.47       38.28      1.98 o 
   4  -2  11        0.99        0.86      1.21 o 
  -4  -1  11       94.00      103.96      4.30 o 
  -3  -1  11       37.73       40.84      1.91 o 
  -2  -1  11        1.11        1.38      0.58 o 
  -1  -1  11      121.62      111.52      2.96 o 
   0  -1  11       13.14       10.38      1.05 o 
   1  -1  11        6.51        7.61      1.05 o 
   2  -1  11        4.53        4.69      0.86 o 
   3  -1  11       37.11       43.11      2.10 o 
   4  -1  11        0.06        0.28      0.70 o 
  -4   0  11        1.91        1.21      0.99 o 
  -3   0  11        0.64        0.66      0.58 o 
  -2   0  11        1.13        1.07      0.58 o 
  -1   0  11        4.74        5.72      0.89 o 
   0   0  11        5.96        5.98      1.10 o 
   1   0  11        0.16       -0.44      0.47 o 
   2   0  11       12.31       11.53      1.25 o 
   3   0  11        0.96        1.60      1.38 o 
  -4   1  11        6.45        9.59      1.76 o 
  -3   1  11        0.04        0.99      0.77 o 
  -2   1  11       16.24       17.12      1.36 o 
  -1   1  11        1.52        0.61      0.55 o 
   0   1  11        0.05        0.31      0.58 o 
   1   1  11        1.00        0.66      0.55 o 
   2   1  11       28.03       28.72      1.83 o 
   3   1  11       12.92       14.57      1.48 o 
  -4   2  11        2.00       -0.22      0.88 o 
  -3   2  11        1.14        1.43      0.99 o 
  -2   2  11       18.44       20.28      2.20 o 
  -1   2  11        2.25        1.41      0.66 o 
   0   2  11        9.70       10.91      1.21 o 
   1   2  11        0.02       -0.43      0.61 o 
   2   2  11        3.71        3.40      0.89 o 
  -3   3  11        0.01        0.66      0.88 o 
  -2   3  11        0.67        0.11      0.77 o 
  -1   3  11       26.92       25.03      4.30 o 
   0   3  11        0.09        0.44      0.66 o 
   1   3  11        3.85        3.74      0.89 o 
   2   3  11       72.62       84.27      3.07 o 
  -2   4  11        2.78        2.09      1.21 o 
  -1   4  11        1.92        0.44      0.99 o 
   0   4  11        1.74        2.14      0.85 o 
   1   4  11        5.51        5.67      1.13 o 
  -1 -13  12        1.50        1.87      1.10 o 
  -2 -12  12        0.80        0.55      0.99 o 
  -1 -12  12        1.89        4.30      1.32 o 
   0 -12  12        0.12       -0.77      0.77 o 
   1 -12  12        0.44       -0.33      0.66 o 
   2 -12  12        1.92        2.87      1.10 o 
   3 -12  12       15.38       11.02      2.09 o 
  -3 -11  12        0.00       -0.22      0.99 o 
  -2 -11  12       23.02       30.87      2.76 o 
  -1 -11  12       15.69       15.21      1.98 o 
   0 -11  12       25.43       23.15      2.20 o 
   1 -11  12       15.21       18.44      1.40 o 
   2 -11  12        9.11        8.71      1.65 o 
  -3 -10  12        3.30        2.65      1.21 o 
  -2 -10  12        4.46        2.32      1.10 o 
  -1 -10  12        1.66        1.21      0.99 o 
   0 -10  12        1.67        1.43      0.58 o 
   1 -10  12        1.47        1.39      0.58 o 
   2 -10  12       19.13       25.25      2.32 o 
   3 -10  12        0.24       -0.11      0.77 o 
  -3  -9  12       41.28       42.33      3.20 o 
  -2  -9  12       13.05       12.46      1.87 o 
  -1  -9  12        7.16        9.48      1.65 o 
   0  -9  12       19.38       22.08      1.40 o 
   1  -9  12        0.31        0.61      0.66 o 
   2  -9  12        1.80        0.42      0.50 o 
   3  -9  12        2.91        3.53      1.21 o 
  -4  -8  12        6.75        5.07      1.65 o 
  -3  -8  12        3.37        3.20      1.32 o 
  -2  -8  12        1.10        0.88      0.88 o 
  -1  -8  12        1.92        2.43      0.72 o 
   0  -8  12        2.05        2.00      0.58 o 
   1  -8  12        0.04        0.15      0.42 o 
   2  -8  12        0.35        0.55      0.47 o 
   3  -8  12        1.85        0.33      0.77 o 
   4  -8  12        9.40        7.61      1.76 o 
  -4  -7  12        8.95       10.47      1.98 o 
  -3  -7  12        7.91        7.39      1.65 o 
  -2  -7  12       38.69       38.25      2.76 o 
  -1  -7  12       34.47       34.75      1.61 o 
   0  -7  12        3.47        3.05      1.43 o 
   1  -7  12        7.75        3.10      0.70 o 
   2  -7  12        0.28        0.00      0.39 o 
   3  -7  12        7.90        7.57      1.05 o 
   4  -7  12       35.54       44.10      3.20 o 
  -4  -6  12        1.64        1.65      1.21 o 
  -3  -6  12        0.14        0.55      0.99 o 
  -2  -6  12        5.30        3.86      1.21 o 
  -1  -6  12       22.35       21.85      1.40 o 
   0  -6  12       28.28       30.36      2.92 o 
   1  -6  12       16.15       15.06      1.93 o 
   2  -6  12        3.50        2.93      0.69 o 
   3  -6  12        4.99        4.80      0.94 o 
   4  -6  12        1.76        0.22      0.88 o 
  -4  -5  12        5.87        7.50      1.76 o 
  -3  -5  12      143.23      146.29      5.51 o 
  -2  -5  12       16.33       16.48      2.54 o 
  -1  -5  12        0.54        0.73      0.50 o 
   0  -5  12       34.14       24.33      1.48 o 
   1  -5  12        0.46        0.62      0.55 o 
   2  -5  12       13.91       13.44      1.65 o 
   3  -5  12       27.26       31.76      1.83 o 
   4  -5  12       11.38       14.30      3.42 o 
  -4  -4  12        1.80        3.31      1.32 o 
  -3  -4  12        7.70        7.72      1.65 o 
  -2  -4  12       14.95       16.35      1.28 o 
  -1  -4  12       20.09       19.22      1.32 o 
   0  -4  12       42.58       40.70      1.79 o 
   1  -4  12        0.02       -0.31      0.31 o 
   2  -4  12        0.21       -0.10      0.45 o 
   3  -4  12       10.60        7.43      1.09 o 
   4  -4  12        4.42        2.95      0.94 o 
  -4  -3  12       81.68       91.28      4.41 o 
  -3  -3  12        0.36        0.20      0.53 o 
  -2  -3  12       33.43       32.61      1.67 o 
  -1  -3  12       51.90       45.32      1.91 o 
   0  -3  12        0.01        0.06      0.47 o 
   1  -3  12       44.19       39.98      1.87 o 
   2  -3  12       16.84       20.18      1.48 o 
   3  -3  12        6.70        7.93      1.21 o 
   4  -3  12        0.09       -0.66      0.88 o 
  -3  -2  12        0.12       -0.22      0.55 o 
  -2  -2  12        2.27        3.26      0.83 o 
  -1  -2  12       29.97       28.87      1.60 o 
   0  -2  12        0.12       -0.15      0.42 o 
   1  -2  12        0.00        0.06      0.50 o 
   2  -2  12        0.95        0.86      0.61 o 
   3  -2  12        0.08       -0.20      0.58 o 
  -3  -1  12       23.67       21.43      1.56 o 
  -2  -1  12       25.04       25.15      1.64 o 
  -1  -1  12        3.55        2.63      0.72 o 
   0  -1  12        1.41        1.32      0.58 o 
   1  -1  12       12.20       12.99      1.54 o 
   2  -1  12        0.28        0.05      0.83 o 
   3  -1  12        7.17        8.71      3.69 o 
  -4   0  12        1.41        0.11      0.88 o 
  -3   0  12        0.74        1.10      0.99 o 
  -2   0  12        7.33        6.21      1.87 o 
  -1   0  12        8.89        8.44      1.09 o 
   0   0  12        1.07        0.73      0.61 o 
   1   0  12       10.06       14.05      2.87 o 
   2   0  12       13.94       13.94      1.44 o 
   3   0  12        6.64        6.39      1.54 o 
  -3   1  12        3.29        3.75      1.21 o 
  -2   1  12       14.90       14.15      1.36 o 
  -1   1  12       71.60       67.41      2.57 o 
   0   1  12        3.54        2.98      1.54 o 
   1   1  12        0.93        0.77      1.27 o 
   2   1  12       20.21       21.45      1.71 o 
  -3   2  12        1.06        0.88      0.99 o 
  -2   2  12       11.58       10.36      1.87 o 
  -1   2  12        2.13        1.39      0.94 o 
   0   2  12       12.21       12.57      1.40 o 
   1   2  12       22.64       23.25      1.75 o 
  -1   3  12        0.07       -0.22      0.99 o 
   0   3  12        0.73        1.05      0.78 o 
  -1 -13  13        2.40        1.43      1.21 o 
  -2 -12  13        7.01        9.81      1.98 o 
  -1 -12  13        9.53       11.24      1.87 o 
   0 -12  13        1.55        0.44      0.88 o 
   1 -12  13        0.79        0.11      0.88 o 
   2 -12  13        7.71        9.15      1.76 o 
  -2 -11  13        5.72        4.52      1.43 o 
  -1 -11  13        9.11        7.83      1.65 o 
   0 -11  13       11.94       10.14      1.76 o 
   1 -11  13       65.40       78.04      2.65 o 
   2 -11  13        3.26        2.09      1.10 o 
  -3 -10  13        3.72        4.63      1.54 o 
  -2 -10  13        0.20        0.55      0.99 o 
  -1 -10  13        1.94        2.09      1.10 o 
   0 -10  13       14.96       13.79      1.54 o 
   1 -10  13       14.25       15.75      1.33 o 
   2 -10  13        0.47        0.77      0.77 o 
   3 -10  13        1.27        0.77      0.99 o 
  -3  -9  13        9.14       12.24      2.09 o 
  -2  -9  13       19.32       15.99      2.20 o 
  -1  -9  13       20.23       19.07      2.09 o 
   0  -9  13       54.80       62.97      2.29 o 
   1  -9  13        0.06        0.11      0.47 o 
   2  -9  13        3.51        3.72      0.86 o 
   3  -9  13       11.80       15.32      2.09 o 
  -3  -8  13        5.28        3.64      1.43 o 
  -2  -8  13        0.53        0.99      0.99 o 
  -1  -8  13        5.70        4.02      1.27 o 
   0  -8  13        2.56        2.06      0.66 o 
   1  -8  13       16.75       19.18      1.40 o 
   2  -8  13        6.27        5.01      1.27 o 
   3  -8  13        6.81        6.61      1.54 o 
  -3  -7  13       11.90       11.13      1.98 o 
  -2  -7  13       30.42       25.69      2.54 o 
  -1  -7  13        2.59        4.32      1.27 o 
   0  -7  13       10.83        8.00      1.00 o 
   1  -7  13        1.45        0.57      0.50 o 
   2  -7  13        0.19        0.72      0.72 o 
   3  -7  13       16.65       21.02      1.64 o 
  -4  -6  13        8.56        8.27      1.87 o 
  -3  -6  13        0.00        0.00      0.99 o 
  -2  -6  13        0.02        0.44      0.88 o 
  -1  -6  13        0.45        0.88      0.55 o 
   0  -6  13       39.94       39.34      1.87 o 
   1  -6  13        8.72        8.26      1.05 o 
   2  -6  13       10.33       10.75      1.17 o 
   3  -6  13        0.06        0.42      0.66 o 
  -4  -5  13        2.27        2.54      1.32 o 
  -3  -5  13        6.00        6.06      1.54 o 
  -2  -5  13        0.04        0.24      0.58 o 
  -1  -5  13       20.43       18.53      1.40 o 
   0  -5  13       12.70        8.55      1.05 o 
   1  -5  13       10.24       10.43      1.17 o 
   2  -5  13        0.13        0.04      0.88 o 
   3  -5  13      104.07      105.11      3.31 o 
  -4  -4  13        0.56        0.11      0.99 o 
  -3  -4  13        1.10        0.66      0.88 o 
  -2  -4  13        0.30        0.60      0.53 o 
  -1  -4  13       18.62       18.16      1.36 o 
   0  -4  13        1.39        1.82      0.62 o 
   1  -4  13        4.08        2.94      1.27 o 
   2  -4  13       43.06       41.39      2.06 o 
   3  -4  13        0.02       -0.60      0.66 o 
  -4  -3  13        9.21        9.37      1.87 o 
  -3  -3  13        8.05       10.66      1.38 o 
  -2  -3  13        9.81        8.76      1.13 o 
  -1  -3  13       24.24       18.26      1.44 o 
   0  -3  13       11.68       10.60      1.16 o 
   1  -3  13        1.64        0.87      0.58 o 
   2  -3  13      111.46      120.89      3.80 o 
   3  -3  13        0.32        0.27      0.69 o 
  -3  -2  13        0.17        0.75      0.66 o 
  -2  -2  13        2.31        2.76      0.77 o 
  -1  -2  13        7.94        6.01      0.99 o 
   0  -2  13        1.29        0.41      0.58 o 
   1  -2  13       29.45       30.65      1.87 o 
   2  -2  13        0.50        0.65      1.32 o 
   3  -2  13        1.82        2.76      1.21 o 
  -3  -1  13        0.41       -0.49      0.58 o 
  -2  -1  13       17.15       16.14      3.47 o 
  -1  -1  13        6.32        6.73      1.05 o 
   0  -1  13        8.79        7.73      1.13 o 
   1  -1  13       20.77       19.33      2.87 o 
   2  -1  13        0.07        0.37      0.66 o 
  -3   0  13        0.30        1.32      0.99 o 
  -2   0  13       30.45       27.46      2.20 o 
  -1   0  13        2.39        2.48      0.78 o 
   0   0  13        0.45        0.47      0.66 o 
   1   0  13        1.63        1.76      0.78 o 
   2   0  13        4.82        3.86      1.43 o 
  -2   1  13        1.16        2.76      1.10 o 
  -1   1  13       12.83       14.07      1.48 o 
   0   1  13        0.65        1.49      0.82 o 
   1   1  13        0.61        0.39      0.62 o 
  -1   2  13        0.22       -0.44      0.99 o 
   0   2  13        2.33        1.10      1.21 o 
  -1 -12  14        1.56        2.87      1.32 o 
   0 -12  14        0.04        0.55      0.99 o 
   1 -12  14        0.81        0.22      0.88 o 
  -1 -11  14        0.51        0.55      0.99 o 
   0 -11  14       22.10       26.24      2.54 o 
   1 -11  14       32.75       33.57      1.87 o 
   2 -11  14        1.12        2.43      1.10 o 
  -2 -10  14        2.51        1.98      1.10 o 
  -1 -10  14        0.00        0.00      0.77 o 
   0 -10  14        0.29        0.29      0.58 o 
   1 -10  14        0.11        0.11      0.55 o 
   2 -10  14        0.00       -0.33      0.77 o 
  -2  -9  14        1.31        1.21      1.10 o 
  -1  -9  14       23.35       27.12      2.65 o 
   0  -9  14        0.00        0.22      0.66 o 
   1  -9  14       13.72       13.99      1.54 o 
   2  -9  14       62.38       75.04      2.73 o 
  -3  -8  14        0.63        2.98      1.43 o 
  -2  -8  14        4.45        3.86      1.43 o 
  -1  -8  14        7.69        6.50      1.54 o 
   0  -8  14       28.13       32.41      3.42 o 
   1  -8  14        0.44       -0.04      0.55 o 
   2  -8  14       26.36       25.18      1.75 o 
  -3  -7  14        0.33        0.22      0.99 o 
  -2  -7  14       18.13       21.39      2.43 o 
  -1  -7  14       35.27       38.16      1.90 o 
   0  -7  14        9.49       10.75      1.21 o 
   1  -7  14       22.44       27.17      1.71 o 
   2  -7  14       60.58       63.99      2.53 o 
   3  -7  14       10.31       15.10      2.09 o 
  -3  -6  14        4.63        4.08      1.43 o 
  -2  -6  14       26.00       28.44      2.76 o 
  -1  -6  14       34.19       34.38      1.85 o 
   0  -6  14        0.40        0.26      0.58 o 
   1  -6  14       26.22       27.76      1.75 o 
   2  -6  14        0.01       -0.12      0.58 o 
   3  -6  14        9.50       10.14      1.87 o 
  -3  -5  14        8.10        9.26      1.87 o 
  -2  -5  14       13.07       15.82      1.40 o 
  -1  -5  14        1.72        1.22      0.66 o 
   0  -5  14        3.74        5.55      1.98 o 
   1  -5  14        0.28        0.32      0.50 o 
   2  -5  14       22.71       26.97      1.87 o 
  -3  -4  14        8.72        6.28      1.65 o 
  -2  -4  14        2.16        2.08      0.77 o 
  -1  -4  14        9.32        6.44      1.03 o 
   0  -4  14        4.89        6.39      1.05 o 
   1  -4  14        0.09        0.17      0.61 o 
   2  -4  14       17.33       14.21      1.44 o 
  -3  -3  14        1.86        1.55      0.77 o 
  -2  -3  14       18.06       17.75      5.46 o 
  -1  -3  14        0.06        0.72      0.62 o 
   0  -3  14       17.58       14.71      1.98 o 
   1  -3  14       17.39       17.53      1.56 o 
   2  -3  14        2.26        2.32      0.82 o 
  -3  -2  14        0.46        0.77      0.70 o 
  -2  -2  14       16.26       14.94      1.44 o 
  -1  -2  14        1.29        1.81      0.74 o 
   0  -2  14        4.39        4.25      1.43 o 
   1  -2  14        0.79       -0.50      0.88 o 
  -2  -1  14        2.44        2.09      0.86 o 
  -1  -1  14        3.53        2.41      0.82 o 
   0  -1  14        2.57        2.68      1.71 o 
   1  -1  14       50.18       54.23      2.53 o 
  -1   0  14        6.95        7.61      1.76 o 
   0 -11  15       55.76       66.26      3.97 o 
  -1 -10  15       18.93       22.05      2.54 o 
   0 -10  15        1.73        2.65      1.21 o 
   1 -10  15        0.33        0.25      0.66 o 
  -1  -9  15       31.20       36.49      3.20 o 
   0  -9  15       15.99       16.01      1.47 o 
   1  -9  15        0.18        0.55      0.62 o 
  -2  -8  15        3.36        2.54      1.43 o 
  -1  -8  15        8.57        8.82      1.87 o 
   0  -8  15        5.36        5.08      1.71 o 
   1  -8  15        1.63        1.60      0.99 o 
   2  -8  15        0.04        0.88      0.99 o 
  -2  -7  15        5.03        7.50      1.87 o 
  -1  -7  15       13.64       12.32      1.35 o 
   0  -7  15        1.38        1.10      0.62 o 
   1  -7  15       64.44       70.07      6.28 o 
   2  -7  15        4.50        6.95      1.65 o 
  -2  -6  15        9.25       12.35      2.09 o 
  -1  -6  15        0.71        0.74      0.61 o 
   0  -6  15        1.78        1.46      1.21 o 
   1  -6  15        6.88        6.75      1.08 o 
   2  -6  15       27.74       29.32      2.87 o 
  -2  -5  15        0.00        1.02      0.69 o 
  -1  -5  15        5.52        7.90      1.17 o 
   0  -5  15       21.75       27.23      1.83 o 
   1  -5  15       67.65       71.43      3.86 o 
  -2  -4  15        2.55        5.89      1.71 o 
  -1  -4  15        0.30        1.43      0.70 o 
   0  -4  15       19.27       18.99      1.82 o 
   1  -4  15       34.45       38.01      2.14 o 
  -2  -3  15        1.60        2.03      0.77 o 
  -1  -3  15        1.59        3.33      1.49 o 
   0  -3  15       36.88       39.86      2.18 o 
   0  -7  16        6.06        8.93      1.65 o 
                                                 
